# Supplementary material for: Drought-Induced Civil Conflict Among the Ancient Maya
Source: Nat Commun. 2022 Jul 19;13:3911. doi: 10.1038/s41467-022-31522-x (PMC9296624; doi:10.1038/s41467-022-31522-x)
Supplement: Supplementary file 4 — Supplementary Data 1 [file 41467_2022_31522_MOESM4_ESM.xlsx]

## Sheet: data
Rows 18-24
Column B	Distance of center point of U-Th pit crossed with drilled continuous proxy sample trench parallel to center growth axis
Column E	Atomic ratio of measured 232Th to 230Th
Column F-H	Activity ratio of measured isotopes used in the U-Th age equation
Column I-J	"Uncorrected" U-Th age and error, calculated ignoring any initial 230Th from detrital contaminants. Ages calculated using half-lives found in Cheng et al. (2013).
sample	Distance from	238U conc	232Th	232Th/230Th	(234/238)	(230/238)	(232/238)	Uncorrected	2s
ID	stalagmite top	(ppb)	(ppb)	measured	measured	measured	measured	Age (yr)	Error
	(mm)								(yr)
MP1-U3	1.26021	28954.2	1.81356	2286.85	1.067 ± 0.0017	1.661E-03 ± 1.3E-05	2.049E-05 ± 6E-08	169.96	2.68383
M1-sep1	11.245	28272.6	3.60314	1694.28	1.064 ± 0.0017	4.56E-03 ± 2E-05	4.170E-05 ± 1.6E-07	468.344	4.42527
MP1-U2	24.245	30085.7	1.75193	804.611	1.065 ± 0.0018	4.389E-03 ± 1.4E-05	1.905E-05 ± 6E-08	450.2	2.98959
M1CA3	25.2252	32730.4	3.69056	1424.58	1.067 ± 0.0017	4.80E-03 ± 3E-05	3.69E-05 ± 3E-07	491.451	6.36278
MP1-U4	31.1272	3352.13	0.458134	1199.18	1.070 ± 0.0018	6.91E-03 ± 4E-05	4.472E-05 ± 1.9E-07	706.786	9.22461
MP1-U5	48.147	4196.28	0.744275	1317.18	1.066 ± 0.0017	8.17E-03 ± 3E-05	5.803E-05 ± 1.4E-07	838.187	6.84159
M1-sep7	63.147	3231.21	0.13101	307.583	1.082 ± 0.0017	8.00E-03 ± 7E-05	1.33E-05 ± 5E-07	808.818	13.271
Rows 31-37, 42-48, and 53-59
Column B	Distance of center point of U-Th pit crossed with drilled continuous proxy sample trench parallel to center growth axis
Column C	Initial 230Th/232Th atomic ratio used to calculate initial thorium-corrected ages
Column D	Initial thorium corrected ages, age in years before year measured
Column F	Age C.E.
Column G	2-sigma initial-Th corrected age error
sample	Distance from	Initial dirt	Th-corrected	Year	Th-corrected	2s
ID	stalagmite top	230/232	U-Th age	sample	U-Th age	Error
	(mm)	(ppm)	(yr)	measured	C.E.	(yr)
MP1-U3	1.26021	107-127	124.447	2019	1896.55	5.23358
M1-sep1	11.245	107-127	375.606	2021	1645.39	10.208
MP1-U2	24.245	107-127	407.902	2019	1613.1	5.28323
M1CA3	25.2252	107-127	409.764	2020	1611.24	10.3027
MP1-U4	31.1272	107-127	607.916	2019	1413.08	13.5958
MP1-U5	48.147	107-127	709.35	2019	1311.65	14.6754
M1-sep7	63.147	107-127	779.723	2021	1241.28	13.8873
sample	Distance from	Initial dirt	Th-corrected	Year	Th-corrected	+2s
ID	stalagmite top	230/232	U-Th age	sample	U-Th age	Error
	(mm)	(ppm)	(yr)	measured	C.E.	(yr)
MP1-U3	1.26021	2-8	167.974	2019	1853.03	2.97848
M1-sep1	11.245	2-8	464.349	2021	1556.65	5.34002
MP1-U2	24.245	2-8	448.383	2019	1572.62	3.5361
M1CA3	25.2252	2-8	487.968	2020	1533.03	6.89729
MP1-U4	31.1272	2-8	702.644	2019	1318.36	9.7685
MP1-U5	48.147	2-8	832.645	2019	1188.35	8.24728
M1-sep7	63.147	2-8	807.473	2021	1213.53	13.5857
sample	Distance from	Initial dirt	Th-corrected	Year	Th-corrected	+2s
ID	stalagmite top	230/232	U-Th age	sample	U-Th age	Error
	(mm)	(ppm)	(yr)	measured	C.E.	(yr)
MP1-U3	1.26021	160-180	103.921	2019	1917.08	5.25061
M1-sep1	11.245	160-180	333.581	2021	1687.42	10.1994
MP1-U2	24.245	160-180	388.691	2019	1632.31	5.30863
M1CA3	25.2252	160-180	372.726	2020	1648.27	10.3493
MP1-U4	31.1272	160-180	563.143	2019	1457.86	13.618
MP1-U5	48.147	160-180	651.036	2019	1369.96	14.661
M1-sep7	63.147	160-180	766.585	2021	1254.42	14.0126
