# Supplementary material for: Drought-Induced Civil Conflict Among the Ancient Maya
Source: Nat Commun. 2022 Jul 19;13:3911. doi: 10.1038/s41467-022-31522-x (PMC9296624; doi:10.1038/s41467-022-31522-x)
Supplement: Supplementary file 5 — Supplementary Data 2 [file 41467_2022_31522_MOESM5_ESM.xlsx]

## Sheet: DATA
Lab No.	Sample ID	Sample material	Group	Provenience and notes	Pretreat	fraction Modern	±	D14C (‰)	±	14C age (BP)	±	1σ cal AD	2σ cal AD	New 1σ cal AD	New 2σ cal AD	%C	%N	C:N	C:N Atomic	Period	Location	Burial Status	Age	Age Categ	Sex	MNI	Trauma	Violent Death Suggested by Context	Project
UCIAMS-135068	MP001	unspecified bone	Mass Burial 1	Q.79, Cuadro 19-N, Lot 3409, Burial 15	>30kDa UF	0.920956	0.00138027	-79.0441	1.38027	660	15	1285–1385	1280–1390	1294-1382	1286-1387	48.5197	17.457	2.77939	3.24262	MMP	1	violent death	50+	4	F	1	0	Yes - Civil Conflict	INAH (Proyecto Mayapán)
UCIAMS-140822	MP002	cranial	Mass Burial 1	Q.79, Cuadro 21-O, Lot 3441-1, Burial 18, same individual as MP279	>30kDa UF	0.921529	0.00193983	-78.4708	1.93983	655	20	1285–1385	1280–1390	1294-1386	1285-1390	48.0866	17.0306	2.82354	3.29412	MMP	1	violent death	5	2	U	1		Yes - Civil Conflict	INAH (Proyecto Mayapán)
UCIAMS-140823	MP003	unspecified bone	Mass Burial 1	Q.79, Cuadro 22-O, Lot 3442-1, Burial 19	>30kDa UF	0.920421	0.00196615	-79.5793	1.96615	665	20	1285–1385	1280–1390	1288-1381	1282-1388	47.0714	17.4577	2.69632	3.1457	MMP	1	violent death	18+	3	U	1		Yes - Civil Conflict	INAH (Proyecto Mayapán)
UCIAMS-140824	MP004	unspecified bone	Mass Burial 1	Q.79, Cuadro 25-Q, Lot 3505, Burial 20, same individual as MP277	>30kDa UF	0.924116	0.00211612	-75.8835	2.11612	635	20	1295–1390	1285–1395	1301-1389	1293-1395	46.9037	17.0634	2.74879	3.20692	MMP	1	violent death	18+	3	U	1		Yes - Civil Conflict	INAH (Proyecto Mayapán)
UCIAMS-140825	MP005	unspecified bone	Mass Burial 1	Q.80, Cuadro 16-H, Lot 3226, Burial 12	>30kDa UF	0.920727	0.00193645	-79.2729	1.93645	665	20	1285–1385	1280–1390	1288-1381	1282-1388	50.2883	18.6255	2.69996	3.14996	MMP	1	violent death	3-9 or 6mo	U	U	2		Yes - Civil Conflict	INAH (Proyecto Mayapán)
UCIAMS-140826	MP006	cortical	Mass Burial 1	Q.80, Cuadro 19-N, Lot 3409, Burial 16	>30kDa UF	0.925859	0.00184864	-74.1412	1.84864	620	20	1300–1395	1290–1400	1304-1393	1300-1396	44.9245	16.5713	2.71098	3.16281	MMP	1	violent death	2-4	2	U	1		Yes - Civil Conflict	INAH (Proyecto Mayapán)
UCIAMS-135069	MP007	unspecified bone	Q.162 group (Mass Burial 3)	Q.162/Q.162c, Cuadro 16-D, Lot 0136, Burial 2	>30kDa UF	0.955365	0.00141303	-44.6354	1.41303	365	15	1465–1620	1450–1625	1476-1617	1459-1628	51.4111	18.1577	2.83137	3.30326	LMP	1	violent death	10-11	2	U	1	1	Yes - Civil Conflict	INAH (Proyecto Mayapán)
UCIAMS-140827	MP008	cranial	Q.162 group (Mass Burial 3)	Q.162/Q.162c, Cuadro 16-E, Lot 136, Burial 3	>30kDa UF	0.957844	0.00213867	-42.156	2.13867	345	20	1485–1630	1465–1635	1492-1629	1475-1634	52.4585	19.2736	2.72178	3.17541	LMP	1	violent death	0-5	2	U	2	0	Yes - Civil Conflict	INAH (Proyecto Mayapán)
UCIAMS-142300	MP009	cortical	Q.162 group (Mass Burial 3)	Q.162/Q.162c, Cuadro 16-E, Lot 136, Burial 4 and 5	>30kDa UF	0.945879	0.00212235	-54.1209	2.12235	445	20	1435–1455	1425–1465	1438-1453	1426-1468	55.1211	20.662	2.66775	3.11238	LMP	1	violent death	5-6, 12-15, or 8+	U	U	3	0	Yes - Civil Conflict	INAH (Proyecto Mayapán)
UCIAMS-142301	MP010	unspecified bone	Q.162 group (Mass Burial 3)	Q.162/Q.162c, Cuadro 16-E, Lot 136, Burial 7	>30kDa UF	0.935097	0.00209742	-64.9027	2.09742	540	20	1395–1425	1320–1435	1401-1422	1327-1429	44.9262	16.5489	2.71475	3.16721	LMP	1	violent death	18-34	3	M	1	0	Yes - Civil Conflict	INAH (Proyecto Mayapán)
UCIAMS-142302	MP011	unspecified bone	Q.162 group (Mass Burial 3)	Q.162/Q.162c, Cuadro 16-E, Lot 136, Burial 17	>30kDa UF	0.942007	0.00211292	-57.9929	2.11292	480	20	1425–1440	1415–1450	1425-1441	1414-1448	46.4836	17.0191	2.73127	3.18648	LMP	1	violent death	3-7	2	U	1		Yes - Civil Conflict	INAH (Proyecto Mayapán)
UCIAMS-142303	MP012	cranial	Q.162 group (Mass Burial 3)	Q.162/Q.162c, Cuadro 16-E, Lot 136-1, Burials 8 and 9	>30kDa UF	0.949244	0.00214842	-50.756	2.14842	420	20	1440–1470	1435–1490	1445-1469	1437-1606	49.2645	17.8436	2.76091	3.22106	LMP	1	violent death	7	2	U	2	0	Yes - Civil Conflict	INAH (Proyecto Mayapán)
UCIAMS-140852	MP013	cortical and cranial	Q.162 group (Mass Burial 3)	Q.162/Q.162c, Cuadro 16-E, Lot 0136-1, Burial 10	XAD Amino Acids	0.945476	0.00209552	-54.5241	2.09552	450	20	1430–1450	1420–1460	1436-1452	1426-1458	26.4617	9.62434	2.74945	3.20769	LMP	1	violent death	6.5	2	U	1	2	Yes - Civil Conflict	INAH (Proyecto Mayapán)
UCIAMS-142304	MP014	cortical	Q.162 group (Mass Burial 3)	Q.162/Q.162c, Cuadro 16-E, Lot 136-1, Burial 11	>30kDa UF	0.947705	0.00214038	-52.2947	2.14038	430	20	1435–1460	1430–1480	1441-1458	1434-1476	46.4264	17.3431	2.67694	3.1231	LMP	1	violent death	18-34	3	M	2	2	Yes - Civil Conflict	INAH (Proyecto Mayapán)
UCIAMS-142305	MP015	unspecified bone	Q.152 group (Q.88c)	Q.88c, Cuadro 9-H, Lot 4359, Burial 26	>30kDa UF	0.90701	0.00202586	-92.9895	2.02586	785	20	1220–1265	1215–1275	1229-1270	1224-1274	47.95	17.5373	2.73417	3.18986	EMP	1	elite	All Ages	U	U	8		No	INAH (Proyecto Mayapán)
UCIAMS-142306	MP016	unspecified bone	Q.152 group (Q.152/Q.152c Sacrificial Alley)	Q.152, Cuadro 26-P, Lot 4776, Burial 27	>30kDa UF	0.920181	0.00218192	-79.8192	2.18192	670	20	1280–1385	1275–1390	1286-1380	1281-1387	46.9668	17.3709	2.70377	3.15439	MMP	1	violent death	All Ages	U	U	5		Yes - State-Sanctioned Violence	INAH (Proyecto Mayapán)
UCIAMS-142125	MP017	cortical	Q.152 group (Q.152c, burial 28)	Q.152c, Cuadro 33-V, Lot 5083-4, Burial 28	>30kDa UF	0.887733	0.00189828	-112.267	1.89828	955	20	1025–1150	1020–1155	1037-1150	1031-1156	43.517	15.9443	2.72932	3.1842	EPC	1	indeterminate	50+	4	F	1	0	No	INAH (Proyecto Mayapán)
UCIAMS-135070	MP018	cranial	Q.162 group (Mass Burial 3 outlier)	Q.162, Cuadro 21-D, Lot 0171-2, Burial 25	>30kDa UF	0.950863	0.00135828	-49.137	1.35828	405	15	1445–1470	1440–1490	1453-1473	1445-1607	44.6819	15.8815	2.81345	3.28236	LMP	1	violent death	50+	4	F	1		Yes - Civil Conflict	INAH (Proyecto Mayapán)
UCIAMS-142126	MP019	cortical and cranial	Q.72/Q.54 group (Q.72 hall)	Q.72, Cuadro 5-Z, Lot 7005-1, Burial 30	>30kDa UF	0.930777	0.00234925	-69.2229	2.34925	575	25	1315–1410	1305–1420	1325-1405	1309-1419	50.8956	18.5689	2.74091	3.19773	MMP	1	elite	18+	3	U	1		No	INAH (Proyecto Mayapán)
UCIAMS-135071	MP020	cranial	Q.72/Q.54 group (Q.72 hall)	Q.72, Cuadro 5-Z, Lot 7005-1, Burial 31	>30kDa UF	0.920992	0.00131818	-79.0076	1.31818	660	15	1285–1385	1280–1390	1294-1382	1286-1387	45.2799	16.1624	2.80156	3.26848	MMP	1	elite	50+	4	F	1	0	No	INAH (Proyecto Mayapán)
UCIAMS-142307	MP021	cranial	Q.72/Q.54 group (Q.72 hall)	Q.72, Cuadro 13-R, Lot 6693, Burial 32	>30kDa UF	0.909392	0.00203088	-90.608	2.03088	765	20	1250–1280	1220–1280	1233-1278	1226-1279	45.4019	16.6637	2.72459	3.17869	EMP	1	elite	18-49	3	U	5		No	INAH (Proyecto Mayapán)
UCIAMS-142308	MP022	unspecified bone	Q.152 group (Q.152/Q.152c Sacrificial Alley)	Q.152/Q.152c, 28-O, Lot 4728-1, Burial 29	>30kDa UF	0.921118	0.00221918	-78.8824	2.21918	660	20	1285–1385	1280–1390	1291-1383	1284-1389	47.6936	17.5643	2.71537	3.16793	MMP	1	violent death	mainly 18+	3	U	20		Yes - State-Sanctioned Violence	INAH (Proyecto Mayapán)
UCIAMS-135072	MP023	cranial	Barrio east of center (elites)	R.106, Cuadro 8-M, Burial 3	>30kDa UF	0.889802	0.00133107	-110.198	1.33107	940	15	1035–1155	1030–1155	1043-1155	1038-1157	37.9437	13.5015	2.81033	3.27871	EPC	2	elite	50+	4	F	2	0	No	INAH (Salvamento Mérida-Mayapán-Oxkutzcab)
UCIAMS-142309	MP024	cranial?	Barrio east of center (elites)	R.106, Cuadro 15-L, Pozo 3, Lot 0645-1, Burial 4	>30kDa UF	0.920045	0.00205412	-79.9547	2.05412	670	20	1280–1385	1275–1390	1286-1380	1281-1387	47.056	17.4015	2.70413	3.15482	MMP	2	elite	All Ages	U	U	5		No	INAH (Salvamento Mérida-Mayapán-Oxkutzcab)
UCIAMS-142127	MP025	cortical	Barrio east of center (commoners)	R.112, Cuadro 10-G, Lote 1330-1, Burial 1	>30kDa UF	0.896639	0.00190176	-103.361	1.90176	875	20	1155–1210	1050–1220	1167-1212	1053-1221	44.4189	16.1623	2.7483	3.20635	EMP	2	commoner	35-49	3	M	1		No	INAH (Salvamento Mérida-Mayapán-Oxkutzcab)
UCIAMS-142310	MP026	cortical	Barrio east of center (commoners)	R.112, Cuadro 8-P, Lot 1508-3, Burial 2	>30kDa UF	0.909176	0.00228258	-90.8236	2.28258	765	25	1245–1280	1220–1280	1231-1278	1225-1280	45.6814	16.7283	2.73078	3.18591	EMP	2	commoner	50+	4	F	1	0	No	INAH (Salvamento Mérida-Mayapán-Oxkutzcab)
UCIAMS-142311	MP027	unspecified bone	Barrio east of center (commoners)	R.112, Cuadro 8-D, Lot 1608-2	>30kDa UF	0.921691	0.00205757	-78.3089	2.05757	655	20	1285–1385	1280–1390	1294-1386	1285-1390	50.8868	18.7221	2.71801	3.17101	MMP	2	commoner	50+	4	F	1			INAH (Salvamento Mérida-Mayapán-Oxkutzcab)
UCIAMS-142312	MP029	cranial	Barrio east of center (elites)	R.183b, Cuadro 5-E, Lot 2045-5, Burials 6 and 7	>30kDa UF	0.914078	0.00213873	-85.9218	2.13873	720	20	1270–1290	1260–1295	1275-1288	1268-1375	47.0482	17.6087	2.67187	3.11718	EMP	2	elite	35-49 or 18+	U	U	2	0	No	INAH (Proyecto Mayapán)
UCIAMS-142313	MP030	cortical	Barrio east of center (elites)	R.183b, Cuadro 5-E, Lot 2045-6, Burials 8 and 9	>30kDa UF	0.91207	0.00203855	-87.93	2.03855	740	20	1260–1280	1250–1290	1270-1281	1232-1294	47.7913	17.7465	2.693	3.14183	EMP	2	elite	18-34 or 50+	U	U	2		No	INAH (Proyecto Mayapán)
UCIAMS-142314	MP031	unspecified bone	Barrio east of center (elites)	R.183b, Cuadro 7-E, Lot 2047-2, Burial 10	>30kDa UF	0.916807	0.00212066	-83.1927	2.12066	700	20	1275–1295	1265–1380	1279-1296	1275-1379	47.1776	17.3293	2.72243	3.17616	EMP	2	elite	3-7	2	U	1		No	INAH (Proyecto Mayapán)
UCIAMS-136059	MP032	cortical	Barrio east of center (elites)	Y.43b, Cuadro 10-K/9-K, Lot 2430-3, Burial 13	XAD Amino Acids	0.899462	0.00257936	-100.538	2.57936	850	25	1165–1220	1150–1260	1168-1223	1162-1261	16.7187	5.83346	2.866	3.34366	EMP	3	elite	18+	3	F	1	0	No	INAH (Salvamento Mérida-Mayapán-Oxkutzcab)
UCIAMS-140853	MP033	cranial?	Barrio east of center (elites)	Y.43b, Cuadro 6-J, Lot 2386-3, Burial 14	XAD Aminos	0.912388	0.00211252	-87.612	2.11252	735	20	1265–1285	1255–1290	1271-1282	1262-1296	23.0454	8.41035	2.74013	3.19682	EMP	3	elite	U	U	U	5		No	INAH (Salvamento Mérida-Mayapán-Oxkutzcab)
UCIAMS-140854	MP034	cortical and cranial	Barrio east of center (commoners)	Y.44, Lot 2827-2, Burials 11 and 12	XAD Amino Acids	0.917766	0.00218743	-82.2341	2.18743	690	20	1275–1300	1270–1385	1281-1375	1277-1381	27.3873	10.0368	2.72869	3.18347	EMP	3	commoner	All Ages	U	U	5	0	No	INAH (Salvamento Mérida-Mayapán-Oxkutzcab)
UCIAMS-142315	MP035	cranial	Q.95 group (Q.89 shrine)	Q.89, Cuadro 10-H, Lot 8150, Burial 37	>30kDa UF	0.90366	0.00201858	-96.34	2.01858	815	20	1215–1255	1180–1265	1221-1260	1182-1270	44.995	16.5743	2.71474	3.1672	EMP	1	violent death	18+	U	U	5		No	INAH (Proyecto Mayapán)
UCIAMS-136060	MP036	cranial	Q.95 group (Q.89 shrine)	Q.89, Cuadro 10-F, Lot 8110-III, Burial 39	XAD Amino Acids	0.900537	0.00258305	-99.4633	2.58305	840	25	1165–1225	1160–1260	1178-1257	1167-1262	22.3383	8.03789	2.77912	3.2423	EMP	1	violent death	18+	3	U	1		No	INAH (Proyecto Mayapán)
UCIAMS-136061	MP038	cortical	Q.95 group (Q.95 cemetery)	Q.94, Cuadro 17-Y, Lot 9237-1, Burial 34	XAD Amino Acids	0.917341	0.00263027	-82.6585	2.63027	695	25	1270–1300	1265–1385	1279-1375	1274-1385	36.2063	13.1667	2.74984	3.20814	EMP	1	commoner	18-34	3	M	1	0	No	INAH (Proyecto Mayapán)
UCIAMS-140855	MP039	cortical	Q.95 group (Q.95 cemetery)	Q.94, Cuadro 11-X, Lot 9201-1, Bural 36	XAD Amino Acids	0.919809	0.00183524	-80.1915	1.83524	670	20	1280–1385	1275–1390	1286-1380	1281-1387	20.7601	7.57685	2.73994	3.1966	MMP	1	commoner	All Ages	U	U	6		No	INAH (Proyecto Mayapán)
UCIAMS-142316	MP040	cortical	Q.95 group (Q.95 cemetery)	Q.95, Cuadro 27-J, Lot 8797, Burial 35	>30kDa UF	0.878397	0.00232282	-121.603	2.32282	1040	25	985–1020	905–1030	995-1021	902-1034	47.0999	17.6713	2.66533	3.10955	EPC	1	indeterminate	50+	4	M	1		No	INAH (Proyecto Mayapán)
UCIAMS-142317	MP042	unspecified bone	Q.58 group (Q.58 sacrificial burial shaft)	Q.58, Cuadro 11-T, Lot 1581, Burial 48	>30kDa UF	0.921366	0.00205796	-78.6343	2.05796	660	20	1285–1385	1280–1390	1291-1383	1284-1389	46.8234	17.4036	2.69044	3.13885	MMP	1	commoner	50+	4	M	1		Yes - State-Sanctioned Violence	INAH (Proyecto Mayapán)
UCIAMS-142318	MP043	unspecified bone	Q.58 group (Q.58 sacrificial burial shaft)	Q.58, Cuadro 11-K, Lot 1311-1, Burial 49	>30kDa UF	0.919158	0.00208323	-80.8415	2.08323	675	20	1280–1380	1275–1390	1285-1378	1280-1387	47.9365	17.8887	2.67972	3.12634	MMP	1	commoner	50+	4	F	1		Yes - State-Sanctioned Violence	INAH (Proyecto Mayapán)
UCIAMS-135073	MP044	cortical	Q.58 group (Q.58 cemetery)	Q.67, Cuadro 2-H, Lot 1212, Burial 50	>30kDa UF	0.897873	0.00134851	-102.127	1.34851	865	15	1165–1205	1155–1220	1176-1217	1165-1219	45.8917	16.3524	2.80641	3.27415	EMP	1	commoner	50+	4	M	1	0	No	INAH (Proyecto Mayapán)
UCIAMS-142319	MP045	cortical	Q.58 group (Q.58 cemetery)	Q.68, Cuadro 7-R, Lot 1517, Burial 51	>30kDa UF	0.916632	0.00207828	-83.3685	2.07828	700	20	1275–1295	1265–1380	1279-1296	1275-1379	44.9404	16.7444	2.68391	3.13123	EMP	1	commoner	35-49	3	F	1		No	INAH (Proyecto Mayapán)
UCIAMS-135074	MP046	cranial	Q.95 group (Q.95 cemetery)	Q.92, Cuadro 1-E, Lot 0441-1, Burial 40	>30kDa UF	0.901748	0.00128981	-98.2523	1.28981	830	15	1190–1250	1180–1260	1216-1259	1179-1263	46.3986	16.6346	2.78927	3.25415	EMP	1	commoner	6	2	U	1	0	No	INAH (Proyecto Mayapán)
UCIAMS-142320	MP047	cranial?	Q.95 group (Q.95 cemetery)	Q.92, Cuadro 1-E, Lot 0441-1, Burial 41	>30kDa UF	0.922032	0.00222094	-77.9685	2.22094	650	20	1290–1385	1280–1390	1297-1387	1287-1391	46.1188	17.2067	2.68027	3.12699	MMP	1	commoner	35-49	3	F	1	0	No	INAH (Proyecto Mayapán)
UCIAMS-142321	MP048	cortical	Q.95 group (Q.95 cemetery)	Q.92, Cuadro 1-E, Lot 0441-1, Burial 43	>30kDa UF	0.892045	0.00213183	-107.955	2.13183	920	20	1045–1160	1035–1165	1048-1163	1040-1200	46.9078	17.5625	2.6709	3.11605	EPC	1	commoner	50+	4	M	1	0	No	INAH (Proyecto Mayapán)
UCIAMS-135075	MP050	cranial	Q.95 group (Q.95 cemetery)	Q.93, Cuadro 8-M, Lot 0528-1, Burial 46	>30kDa UF	0.91961	0.00137378	-80.3903	1.37378	675	15	1280–1380	1275–1385	1286-1377	1281-1383	45.3681	16.2218	2.79673	3.26286	MMP	1	commoner	18-34	3	F	1		No	INAH (Proyecto Mayapán)
UCIAMS-142128	MP051	unspecified bone	Q.58 group (Q.58 cemetery)	Q.58, Cuadro 11-K, Lot 1311-1, Burial 47	>30kDa UF	0.922962	0.00189453	-77.0381	1.89453	645	20	1290–1390	1285–1395	1299-1387	1289-1392	44.8759	16.1957	2.77085	3.23266	MMP	1	commoner	50+	4	F	1		No	INAH (Proyecto Mayapán)
UCIAMS-140856	MP052	cranial	Q.58 group (Q.58 cemetery)	Q.67, Cuadro 8-J, Lot 1278-1, Bural 53	XAD Amino Acids	0.91935	0.00193201	-80.6497	1.93201	675	20	1280–1380	1275–1390	1285-1378	1280-1387	28.6	10.2439	2.79191	3.25723	MMP	1	commoner	35-49	3	M	1	0	No	INAH (Proyecto Mayapán)
UCIAMS-142322	MP053	cranial	Q.58 group (Q.58 cemetery)	Q.67, Cuadro 4-J, Lot 1274-2, Burial 54	>30kDa UF	0.918635	0.00208252	-81.3652	2.08252	680	20	1280–1380	1275–1390	1283-1377	1279-1386	47.4549	17.6481	2.68895	3.13711	MMP	1	commoner	12	2	U	1	0	No	INAH (Proyecto Mayapán)
UCIAMS-142323	MP054	cranial	Q.58 group (Q.58 cemetery)	Q.68, Cuadro 8-P, Lot 1458-1, Burial 52	>30kDa UF	0.919469	0.00236109	-80.5307	2.36109	675	25	1280–1385	1270–1390	1283-1380	1279-1388	46.4264	17.1763	2.70293	3.15342	MMP	1	commoner	4	2	U	1	0	No	INAH (Proyecto Mayapán)
UCIAMS-142324	MP055	cortical and cranial	Commoners north of center	L.28, Pozo 4, Level 5, Burial 03-05	>30kDa UF	0.910148	0.00206456	-89.8516	2.06456	755	20	1255–1280	1220–1285	1264-1279	1228-1283	46.1352	17.0917	2.69927	3.14915	EMP	6	commoner	18+	3	U	1		No	Proyecto Económico de Mayapán
UCIAMS-135076	MP057	cortical and cranial	Q.72/Q.54 group (Q.54 hall)	Q.54, Cuadro 12-L, Lot 2232, Burial 56	>30kDa UF	0.923292	0.00137527	-76.7083	1.37527	640	15	1295–1390	1285–1390	1301-1387	1297-1391	46.3254	16.4593	2.81454	3.28363	MMP	1	elite	18-34	3	F	1	0	No	INAH (Proyecto Mayapán)
UCIAMS-142129	MP058	unspecified bone	Q.72/Q.54 group (Q.54 hall)	Q.54, Cuadro 10-J, Pozo 68, Lot 2190-2, Burial 57	>30kDa UF	0.924908	0.00184456	-75.0917	1.84456	625	20	1295–1390	1290–1400	1303-1392	1299-1395	46.0278	16.4612	2.79615	3.26217	MMP	1	elite	50+	4	F	1		No	INAH (Proyecto Mayapán)
UCIAMS-135077	MP059	cranial?	Barrio east of center (commoners)	RS.29, Milpa 11, Level 8, Lot 2310, Burial 03-07	>30kDa UF	0.916972	0.00130972	-83.0283	1.30972	695	15	1275–1295	1270–1380	1281-1295	1278-1377	45.4083	16.0932	2.82158	3.29184	EMP	2	commoner	50+, 6	4	F	2	0	No	Proyecto Económico de Mayapán
UCIAMS-142122	MP060a	cortical	Barrio east of center (commoners)	RS.38, Milpa 7, Level 6, Lot 2207, Burial 03-06	>30kDa UF	0.929323	0.00186872	-70.6768	1.86872	590	20	1315–1400	1300–1410	1323-1398	1307-1406	47.325	17.532	2.69935	3.14924	MMP	3	commoner	50+, or 6mo	4	F?	2	0	No	Proyecto Económico de Mayapán
UCIAMS-136062	MP061	cranial	Commoners north of center	L.28, Cuadro E-9, Level 2, Burial 03-03	XAD Amino Acids	0.85752	0.00253401	-142.48	2.53401	1235	25	690–865	685–880	706-868	684-880	18.6183	6.72525	2.76842	3.22983	TC	6	commoner	5-6	2	U	1		No	Proyecto Económico de Mayapán
UCIAMS-140857	MP062	cranial	Itzmal Chen group (commoners near Itzmal Chen)	RS.13, Milpa 17, Level 7, Lot 1573, Burial 03-04	XAD Amino Acids	0.853986	0.00211818	-146.014	2.11818	1270	20	685–770	680–770	686-773	671-816	20.1154	7.38343	2.7244	3.17847	TC	4	commoner	18+	3	U	1		No	Proyecto Económico de Mayapán
UCIAMS-136063	MP063	cranial	Burials west of center (commoners)	P.114, Pozo 43, Level 6, Lot 2017, Burial 03-02	XAD Amino Acids	0.924607	0.00274914	-75.3934	2.74914	630	25	1295–1390	1285–1400	1301-1391	1295-1396	27.1396	9.81531	2.76503	3.22587	MMP	1	commoner	1-2	1	U	1		No	Proyecto Económico de Mayapán
UCIAMS-135078	MP064	cranial	Q.152 group (Q.141 temple)	Q.141, Cuadro 5-M, Lot 3765-1, Burial 58	>30kDa UF	0.921957	0.00144704	-78.043	1.44704	655	15	1285–1385	1285–1390	1296-1383	1288-1388	47.4328	16.9579	2.7971	3.26328	MMP	1	elite	50+	4	M	1	0	No	INAH (Proyecto Mayapán)
UCIAMS-136064	MP065	cortical	Q.152 group (Q.149 shrine)	Q.149, Cuadro 10-K, Lot 3210-1, Burial 59	XAD Amino Acids	0.925078	0.00286131	-74.922	2.86131	625	25	1295–1395	1290–1400	1302-1393	1298-1396	26.6596	9.58078	2.78261	3.24638	MMP	1	elite	15-49	3	U	7		No	INAH (Proyecto Mayapán)
UCIAMS-142123	MP067	cortical	Itzmal Chen group (commoners near Itzmal Chen)	H.11, Cuadro 6-J/6-K, Level 3, Lot 5046, Burial 08-02	>30kDa UF	0.892008	0.0021463	-107.992	2.1463	920	20	1045–1160	1035–1165	1048-1163	1040-1200	51.3475	19.1476	2.68167	3.12861	EPC	4	commoner	18+	3	F	1	0	No	Proyecto Económico de Mayapán
UCIAMS-142124	MP070	cranial	Q.152 group (Q.99 hall)	Q.99, Cuadro 19-C, Lot 4079-1, Burial 62	>30kDa UF	0.920203	0.0020755	-79.7968	2.0755	670	20	1280–1385	1275–1390	1286-1380	1281-1387	49.2329	18.2225	2.70176	3.15205	MMP	1	elite	10	2	U	1	0	No	INAH (Proyecto Mayapán)
UCIAMS-142130	MP071	cortical	Q.152 group (Q.99 hall)	Q.99, Cuadro 21-G, Lot 4201-1, Burial 63	>30kDa UF	0.90821	0.00191687	-91.7897	1.91687	775	20	1225–1275	1220–1280	1230-1275	1226-1277	41.4212	15.0354	2.75491	3.21406	EMP	1	elite	35-49	3	F	1		No	INAH (Proyecto Mayapán)
UCIAMS-135079	MP072	unspecified bone	Burials west of center (elites)	Q.176a, Pozo 1, Level 3, Lot 8553, Burial 09-06	>30kDa UF	0.905548	0.00129481	-94.4519	1.29481	795	15	1220–1260	1215–1265	1228-1265	1223-1269	45.8071	16.2652	2.81627	3.28564	EMP	1	elite	1.5	1	U	1	0	No	Proyecto Económico de Mayapán
UCIAMS-136065	MP073	cortical	Burials west of center (elites)	Q.39, Cuadro 6-E/7-E, Level 3, Lot 8095, Burial 09-04	XAD Amino Acids	0.927275	0.00274072	-72.7249	2.74072	605	25	1305–1400	1295–1405	1310-1396	1302-1403	23.3228	8.28145	2.81628	3.28566	MMP	1	elite	U	U	U	5		No	Proyecto Económico de Mayapán
UCIAMS-140858	MP074	cortical	Burials west of center (elites)	Q.39, Cuadro 6-E/7-E, Level 3, Lot 8096, Burial 09-05	XAD Amino Acids	0.910354	0.00193045	-89.6463	1.93045	755	20	1255–1280	1220–1285	1264-1279	1228-1283	27.1265	9.83525	2.75809	3.21777	EMP	1	elite	U	U	U	1		No	Proyecto Económico de Mayapán
UCIAMS-181695	MP075	tooth, premolar, and cortical	Burials west of center (elites)	Q.40a, Cuadro 7-C/8-C, Pozo 1, Level 3, Lot 8255, Burial 09-07	>30kDa UF	0.91487	0.00173322	-85.1301	1.73322	715	20	1270–1290	1260–1295	1277-1290	1270-1375	46.0004	16.4778	2.79165	3.25693	EMP	1	elite	50+	4	M	1	0	No	Proyecto Económico de Mayapán
UCIAMS-142131	MP077	cortical	Itzmal Chen group (commoners near Itzmal Chen)	I.55a, Cuadro 23-D, Level 1, Lot 6149, Burial 09-01	>30kDa UF	0.914256	0.0018245	-85.7439	1.8245	720	20	1270–1290	1260–1295	1275-1288	1268-1375	45.4961	16.5533	2.74847	3.20654	EMP	4	commoner	18-34	3	F	1	0	No	Proyecto Económico de Mayapán
UCIAMS-140859	MP078	cranial?	Itzmal Chen group (commoners near Itzmal Chen)	I.55a, Cuadro 22-Da, Level 2, Lot 6160, Burial 09-02	XAD Amino Acids	0.897771	0.00179228	-102.229	1.79228	865	20	1160–1210	1055–1225	1175-1217	1055-1224	20.017	7.36412	2.71818	3.17122	EMP	4	commoner	35-49	3	M	1	0	No	Proyecto Económico de Mayapán
UCIAMS-135080	MP080	cranium	Cenotes (San Jose)	Cenote San Jose, Cuadro 4-F, Lot 104-3, CR10	>30kDa UF	0.923788	0.00144252	-76.2118	1.44252	635	15	1295–1390	1290–1395	1302-1389	1298-1392	46.2314	16.4526	2.80997	3.2783	MMP	5	indeterminate	18-34	3	M	1	1	No	INAH (Proyecto Mayapán)
UCIAMS-140828	MP081	cranium	Cenotes (San Jose)	Cenote San Jose, Cuadro 4-F, Lot 104-3, CR11	>30kDa UF	0.926143	0.00214481	-73.8571	2.14481	615	20	1300–1395	1295–1400	1305-1394	1302-1397	41.8034	15.5418	2.68974	3.13803	MMP	5	indeterminate	18-34	3	F	1	1	No	INAH (Proyecto Mayapán)
UCIAMS-140829	MP082	cranium	Cenotes (San Jose)	Cenote San Jose, Cuadro 4-F, Lot 104-3, CR07	>30kDa UF	0.914043	0.00182638	-85.9573	1.82638	720	20	1270–1290	1260–1295	1275-1288	1268-1375	45.5767	17.0128	2.67897	3.12546	EMP	5	indeterminate	35-49	3	M	1	1	No	INAH (Proyecto Mayapán)
UCIAMS-140830	MP083	cranium	Cenotes (San Jose)	Cenote San Jose, Cuadro 4-F, Lot 104-3, CR08	>30kDa UF	0.925094	0.00217074	-74.9063	2.17074	625	20	1295–1390	1290–1400	1303-1392	1299-1395	43.2126	16.0867	2.68623	3.13393	MMP	5	indeterminate	18-34	3	F	1	0	No	INAH (Proyecto Mayapán)
UCIAMS-140831	MP084	unspecified bone	Cenotes (San Jose)	Cenote San Jose, Cuadro 1-C/1-F, Lot 041-3	>30kDa UF	0.922733	0.0018409	-77.2667	1.8409	645	20	1290–1390	1285–1395	1299-1387	1289-1392	44.6003	16.647	2.67919	3.12572	MMP	5	indeterminate	18+	3	U	1		No	INAH (Proyecto Mayapán)
UCIAMS-140860	MP086	unspecified bone	Cenotes (San Jose)	Cenote San Jose, Cuadro 4-F, Lot 104-3	XAD Amino Acids	0.919637	0.00183579	-80.3625	1.83579	675	20	1280–1380	1275–1390	1285-1378	1280-1387	19.0296	7.05568	2.69706	3.14657	MMP	5	indeterminate	18+	3	U	1		No	INAH (Proyecto Mayapán)
UCIAMS-135081	MP088	tooth	Cenotes (Sac Uayum)	Sac Uayum, same individual as MP089, MP090, MP091	>30kDa UF	0.925858	0.0013212	-74.1422	1.3212	620	15	1300–1395	1295–1400	1306-1392	1301-1395	42.6732	15.0987	2.82628	3.29732	MMP	3	indeterminate	U	U	U	1		No	Mayapán Taboo Cenote Project
UCIAMS-140832	MP090	femur	Cenotes (Sac Uayum)	Sac Uayum, same individual as MP088, MP089, MP091	>30kDa UF	0.920848	0.00226483	-79.152	2.26483	660	20	1285–1385	1280–1390	1291-1383	1284-1389	44.5665	16.616	2.68214	3.12916	MMP	3	indeterminate	U	U	U	1		No	Mayapán Taboo Cenote Project
UCIAMS-140833	MP091	cortical	Cenotes (Sac Uayum)	Sac Uayum, same individual as MP088, MP089, MP090	>30kDa UF	0.924754	0.0021034	-75.2462	2.1034	630	20	1295–1390	1290–1395	1302-1391	1297-1395	47.3419	17.8039	2.65908	3.10226	MMP	3	indeterminate	U	U	U	1		No	Mayapán Taboo Cenote Project
PSUAMS-1169	MP092 (MP093)	skull	Q.162 group, skull inside niche	Q.162a, Lot 1988-1, skull inside niche	>30kDa UF	0.892967	0.00217578	-107.033	2.17578	910	20	1045–1165	1035–1185	1049-1200	1043-1212	46.1748	16.5515	2.78976	3.25472	EPC	1	indeterminate	50+	4	M?	1		Yes - State-Sanctioned Violence	INAH (Proyecto Mayapán)
UCIAMS-158556	MP095	radius	Q.162 group (Mass Burial 3)	Q.162/Q.162c, Cuadro 16-E, Lot 0136-1, Burial 11	>30kDa UF	0.935654	0.00217293	-64.346	2.17293	535	20	1400–1430	1325–1435	1404-1422	1328-1433	37.5979	13.9001	2.70487	3.15568	LMP	1	violent death	18-34	3	M	1			INAH (Proyecto Mayapán)
UCIAMS-158557	MP096	vertebra, thoracic	Q.162 group (Mass Burial 3)	Q.162/Q.162c, Cuadro 16-E, Lot 0136-1, Burial 11	>30kDa UF	0.941125	0.00206263	-58.8752	2.06263	485	20	1420–1440	1410–1445	1424-1439	1413-1446	43.8344	16.1264	2.71818	3.17121	LMP	1	violent death	18-34	3	M	1			INAH (Proyecto Mayapán)
UCIAMS-158558	MP097	rib	Q.162 group (Mass Burial 3)	Q.162/Q.162c, Cuadro 16-E, Lot 0136-1, Burial 11	>30kDa UF	0.9446	0.00220596	-55.3997	2.20596	460	20	1430–1450	1420–1455	1433-1448	1424-1455	45.9973	16.9602	2.71208	3.1641	LMP	1	violent death	18-34	3	M	1			INAH (Proyecto Mayapán)
UCIAMS-158559	MP098	rib	Mass Burial 1	Q.79a, Cuadro 25-P/25-Q, Lot 3505, Burial 21	>30kDa UF	0.927597	0.00226095	-72.4032	2.26095	605	20	1305–1400	1295–1405	1311-1395	1304-1400	44.9339	16.6582	2.6974	3.14696	MMP	1	violent death	35-49	3	F	1	2	Yes - Civil Conflict	INAH (Proyecto Mayapán)
UCIAMS-161682	MP101	tooth, canine, left 1	Q.152 group (Q.88c)	Q.88c, Cuadro 9-H, Lot 4359, Burial 26 CR5, same individual as MP110	>30kDa UF	0.919557	0.00172073	-80.4429	1.72073	675	20	1280–1380	1275–1390	1285-1378	1280-1387	39.1226	13.8969	2.81521	3.28441	MMP	1	elite	50+	4	M	1		No	INAH (Proyecto Mayapán)
UCIAMS-161683	MP102	tooth, molar, left 1	Q.152 group (Q.88c)	Q.88c, Cuadro 9-H, Lot 4359, Burial 26 CR2	>30kDa UF	0.915921	0.00186869	-84.0789	1.86869	705	20	1270–1290	1265–1380	1279-1294	1274-1378	35.9893	12.6296	2.84959	3.32452	EMP	1	elite	6	2	U	1		No	INAH (Proyecto Mayapán)
UCIAMS-161684	MP103	tooth, molar, right 1	Itzmal Chen group (Mass Burial 2)	H.15, Cuadro 20-E, Pozo 51A, Level 1, Lot 2069	>30kDa UF	0.918013	0.00178709	-81.9869	1.78709	685	20	1275–1300	1270–1385	1282-1376	1278-1383	38.4152	13.5851	2.82774	3.29903	EMP	4	violent death	18+	3	U	20		Yes - Civil Conflict	Proyecto Económico de Mayapán
UCIAMS-161685	MP104	tooth, molar, right 1	Itzmal Chen group (Mass Burial 2)	H.15, Cuadro 20-E, Pozo 51A, Level 3, Lot 1579	>30kDa UF	0.918603	0.00178724	-81.3966	1.78724	680	20	1280–1380	1275–1390	1283-1377	1279-1386	28.4432	10.1181	2.81113	3.27966	MMP	4	violent death	18+	3	U	20		Yes - Civil Conflict	Proyecto Económico de Mayapán
PSUAMS-1071	MP105	cranial	Q.152 group (Q.88c)	Q.88c, Cuadro 9-H, Lot 4359, Burial 26 CR1	>30kDa UF	0.929778	0.00260741	-70.2225	2.60741	585	25	1315–1405	1300–1415	1323-1402	1306-1410	28.2104	10.0897	2.79595	3.26194	MMP	1	elite	35+, 50+	U	M	2	0	No	INAH (Proyecto Mayapán)
PSUAMS-1115	MP106 (MP107)	unspecified bone	Q.152 group (Q.88c)	Q.88c, Cuadro 9-H, Lot 4359, Burial 26 CR2	>30kDa UF	0.924185	0.00176925	-75.815	1.76925	635	20	1295–1390	1285–1395	1301-1389	1293-1395	25.7209	9.12932	2.81739	3.28696	MMP	1	elite	18+	3	U	1		No	INAH (Proyecto Mayapán)
PSUAMS-1070	MP107 (MP106)	unspecified bone	Q.152 group (Q.88c)	Q.88c, Cuadro 9-H, Lot 4359, Burial 26 CR2	>30kDa UF	0.925627	0.00293068	-74.3735	2.93068	620	30	1295–1395	1290–1405	1302-1394	1298-1399	23.1854	8.23852	2.81427	3.28331	MMP	1	elite	35-49	3	M?	1		No	INAH (Proyecto Mayapán)
PSUAMS-1116	MP108	cranial	Q.152 group (Q.88c)	Q.88c, Cuadro 9-H, Lot 4359, Burial 26 CR3	>30kDa UF	0.932029	0.00307706	-67.9708	3.07706	565	30	1320–1415	1305–1430	1325-1410	1308-1424	42.9454	15.2434	2.8173	3.28685	MMP	1	elite	35-49	3	F?	1	0	No	INAH (Proyecto Mayapán)
PSUAMS-1153	MP109	cranial	Q.152 group (Q.88c)	Q.88c, Cuadro 9-H, Lot 4359, Burial 26 CR4	>30kDa UF	0.912369	0.00171148	-87.6309	1.71148	735	20	1265–1285	1255–1290	1271-1282	1262-1296	42.6777	15.0789	2.8303	3.30201	EMP	1	elite	35-49	3	F?	1		No	INAH (Proyecto Mayapán)
PSUAMS-1081	MP111 (MP099)	unspecified bone	Q.152 group (Q.88c)	Q.88c, Cuadro 9-H, Lot 4359, Burial 26 CR12	>30kDa UF	0.931502	0.0024479	-68.4981	2.4479	570	25	1320–1415	1305–1420	1326-1407	1311-1421	7.43092	2.42555	3.06361	3.57421	MMP	1	elite	18+	3	U	3	0	No	INAH (Proyecto Mayapán)
PSUAMS-1117	MP112	cranial	Q.152 group (Q.152/Q.152c Sacrificial Alley)	Q.152, Cuadro 26-P, Lot 4776, Burial 27	>30kDa UF	0.904153	0.00190422	-95.8468	1.90422	810	20	1215–1255	1190–1270	1223-1260	1218-1270	26.584	9.3948	2.82965	3.30126	EMP	1	violent death	All Ages	U	U	5		Yes - State-Sanctioned Violence	INAH (Proyecto Mayapán)
PSUAMS-1154	MP113	cortical	Q.152 group (Q.152/Q.152c Sacrificial Alley)	Q.152/Q.152c, Cuadro 28-O, Lot 4728-1, Burial 29	>30kDa UF	0.926203	0.00178855	-73.7966	1.78855	615	20	1300–1395	1295–1400	1305-1394	1302-1397	47.504	16.4221	2.89269	3.37481	MMP	1	violent death	mainly 18+	3	U	20		Yes - State-Sanctioned Violence	INAH (Proyecto Mayapán)
PSUAMS-1155	MP114	cortical	Q.152 group (Q.152/Q.152c Sacrificial Alley)	Q.152/Q.152c, Cuadro 28-O, Lot 4728-1, Burial 29	>30kDa UF	0.923103	0.00215503	-76.8968	2.15503	645	20	1290–1390	1285–1395	1299-1387	1289-1392	39.4161	14.28	2.76023	3.22027	MMP	1	violent death	mainly 18+	3	U	20		Yes - State-Sanctioned Violence	INAH (Proyecto Mayapán)
PSUAMS-1156	MP117	cortical	Q.152 group (Q.152/Q.152c Sacrificial Alley)	Q.152/Q.152c, Cuadro 28-O, Lot 4728-1, Burial 29	>30kDa UF	0.923622	0.00175967	-76.378	1.75967	640	20	1290–1390	1285–1395	1301-1388	1290-1393	44.0427	15.992	2.75405	3.21306	MMP	1	violent death	mainly 18+	3	U	20		Yes - State-Sanctioned Violence	INAH (Proyecto Mayapán)
PSUAMS-1118	MP122	femur, right	Q.152 group (Q.152/Q.152c Sacrificial Alley)	Q.152/Q.152c, Cuadro 28-O, Lot 4728-1, Burial 29	>30kDa UF	0.928437	0.001785	-71.5633	1.785	595	20	1310–1400	1300–1410	1322-1397	1306-1404	23.458	8.45325	2.77503	3.23753	MMP	1	violent death	mainly 18+	3	U	20		Yes - State-Sanctioned Violence	INAH (Proyecto Mayapán)
PSUAMS-1119	MP123	femur, right	Q.152 group (Q.152/Q.152c Sacrificial Alley)	Q.152/Q.152c, Cuadro 28-O, Lot 4728-1, Burial 29	XAD Amino Acids	0.914655	0.00185878	-85.3453	1.85878	715	20	1270–1290	1260–1295	1277-1290	1270-1375	23.8476	8.56536	2.78419	3.24822	EMP	1	violent death	mainly 18+	3	U	20		Yes - State-Sanctioned Violence	INAH (Proyecto Mayapán)
PSUAMS-1120	MP124	femur, right	Q.152 group (Q.152/Q.152c Sacrificial Alley)	Q.152/Q.152c, Cuadro 28-O, Lot 4728-1, Burial 29	XAD Amino Acids	0.913497	0.00199881	-86.5029	1.99881	725	20	1265–1285	1260–1295	1274-1286	1267-1297	19.4969	7.02192	2.77658	3.23934	EMP	1	violent death	mainly 18+	3	U	20		Yes - State-Sanctioned Violence	INAH (Proyecto Mayapán)
PSUAMS-1157	MP126	femur, right	Q.152 group (Q.152/Q.152c Sacrificial Alley)	Q.152/Q.152c, Cuadro 28-O, Lot 4728-1, Burial 29	>30kDa UF	0.921684	0.00195459	-78.316	1.95459	655	20	1285–1385	1280–1390	1294-1386	1285-1390	43.9423	15.9815	2.74957	3.20783	MMP	1	violent death	mainly 18+	3	U	20		Yes - State-Sanctioned Violence	INAH (Proyecto Mayapán)
PSUAMS-1121	MP127	femur, left	Q.152 group (Q.152/Q.152c Sacrificial Alley)	Q.152/Q.152c, Cuadro 28-O, Lot 4728-1, Burial 29	XAD Amino Acids	0.927355	0.00193134	-72.6453	1.93134	605	20	1305–1400	1295–1405	1311-1395	1304-1400	24.3644	8.79248	2.77105	3.2329	MMP	1	violent death	mainly 18+	3	U	20		Yes - State-Sanctioned Violence	INAH (Proyecto Mayapán)
PSUAMS-1122	MP128	femur, right	Q.152 group (Q.152/Q.152c Sacrificial Alley)	Q.152/Q.152c, Cuadro 28-O, Lot 4728-1, Burial 29	XAD Amino Acids	0.907722	0.00196717	-92.2781	1.96717	780	20	1225–1270	1220–1275	1230-1273	1225-1275	24.3644	8.79248	2.77105	3.2329	EMP	1	violent death	mainly 18+	3	U	20		Yes - State-Sanctioned Violence	INAH (Proyecto Mayapán)
PSUAMS-1123	MP130	cortical	Q.152 group (Q.152/Q.152c Sacrificial Alley)	Q.152/Q.152c, Cuadro 28-O, Lot 4730	XAD Amino Acids	0.927062	0.00173176	-72.9383	1.73176	610	20	1300–1395	1295–1400	1306-1395	1303-1398	24.7763	8.81131	2.81187	3.28052	MMP	1	violent death	mainly 18+	3	U	20		Yes - State-Sanctioned Violence	INAH (Proyecto Mayapán)
UCIAMS-181696	MP131b	unspecified bone	Q.152 group (Q.152/Q.151 Sacrificial Alley)	Q.152/Q.151, Cuadro 31-E, Lot 4231-1	>30kDa UF	0.918176	0.00175055	-81.8241	1.75055	685	20	1275–1300	1270–1385	1282-1376	1278-1383	47.5529	16.9544	2.80475	3.27221	EMP	1	violent death	U	U	U	5		Yes - State-Sanctioned Violence	INAH (Proyecto Mayapán)
PSUAMS-1158	MP132	unspecified bone	Mass Burial 1	Q.79a, Cuadro 25-Q, Lot 3505, Burial 21	>30kDa UF	0.926	0.00173711	-74.0003	1.73711	620	20	1300–1395	1290–1400	1304-1393	1300-1396	40.4366	14.56	2.77724	3.24012	MMP	1	violent death	35-49	3	F?	1			INAH (Proyecto Mayapán)
PSUAMS-1124	MP133	cortical	Itzmal Chen group (Mass Burial 2)	H.15, Cuadro 20-D, Level 8, Lot 4230	XAD Amino Acids	0.903392	0.00184109	-96.6079	1.84109	815	20	1215–1255	1180–1265	1221-1260	1182-1270	23.0692	8.16676	2.82476	3.29556	EMP	4	violent death	18+	3	U	20		Yes - Civil Conflict	Proyecto Económico de Mayapán
UCIAMS-161686	MP136	cortical	Q.58 group (Q.58 cemetery)	Q.66, Cuadro 6-D, Lot 1096	>30kDa UF	0.898625	0.00175126	-101.375	1.75126	860	20	1165–1210	1055–1225	1176-1219	1159-1252	39.3154	14.3223	2.74505	3.20256	EMP	1	commoner	18+	3	U	1		No	INAH (Proyecto Mayapán)
UCIAMS-161687	MP143	cortical	Q.72/Q.54 group (Q.54 hall)	Q.54, Cuadro 18-E, Lot 2098	>30kDa UF	0.922867	0.00187614	-77.1329	1.87614	645	20	1290–1390	1285–1395	1299-1387	1289-1392	41.3306	15.0822	2.74036	3.19708	MMP	1	elite	18+	3	U	1			INAH (Proyecto Mayapán)
UCIAMS-161688	MP149	cortical	Q.58 group (Q.58 sacrificial burial shaft)	Q.58, Cuadro 17-U, Lot 1617	>30kDa UF	0.902079	0.00183546	-97.9213	1.83546	830	20	1190–1250	1165–1260	1214-1260	1176-1266	40.0047	14.6057	2.73898	3.19547	EMP	1	violent death	18+	3	U	1		Yes - State-Sanctioned Violence	INAH (Proyecto Mayapán)
UCIAMS-161689	MP151	unspecified bone	Q.72/Q.54 group (Q.70 hall)	Q.70, Cuadro 23-R, Lot 6703	>30kDa UF	0.902222	0.00183586	-97.7776	1.83586	825	20	1205–1255	1165–1260	1218-1260	1179-1267	36.7967	13.2866	2.76946	3.23104	EMP	1	indeterminate	0-5	2	U	1			INAH (Proyecto Mayapán)
UCIAMS-161690	MP154	cortical	Q.58 group (Q.61)	Q.61, Cuadro 3-F, Lot 0653	>30kDa UF	0.929537	0.00189518	-70.4629	1.89518	585	20	1315–1405	1305–1415	1324-1399	1308-1407	36.2971	13.1698	2.75608	3.21543	MMP	1	indeterminate	18+	3	U	1			INAH (Proyecto Mayapán)
UCIAMS-161691	MP156	cranial?	Q.58 group (Q.64)	Q.64, Cuadro 9-Q, Lot 0329	>30kDa UF	0.918983	0.00192525	-81.0171	1.92525	680	20	1280–1380	1275–1390	1283-1377	1279-1386	42.2094	15.5226	2.71923	3.17244	MMP	1	indeterminate	18+	3	U	1			INAH (Proyecto Mayapán)
UCIAMS-161692	MP157	cancellous	Q.58 group (Q.58 cemetery)	Q.67, Cuadro 3-H, Lot 1213	>30kDa UF	0.886303	0.0017002	-113.697	1.7002	970	20	1020–1150	1015–1155	1030-1148	1024-1155	47.5806	17.4656	2.72424	3.17828	EPC	1	commoner	18+	3	U	1		No	INAH (Proyecto Mayapán)
UCIAMS-161693	MP160	cortical	Q.95 group (Q.95 cemetery)	Q.92, Cuadro 1-F, Lot 0451-1, Burial 45	>30kDa UF	0.893107	0.00188296	-106.893	1.88296	910	20	1045–1165	1035–1185	1049-1200	1043-1212	32.943	12.1515	2.71101	3.16285	EPC	1	commoner	35-49	3	F?	1	0	No	INAH (Proyecto Mayapán)
PSUAMS-1159	MP161	cranial	Q.152 group (Q.88)	Q.88, Cuadro 10-G, Lot 4310	>30kDa UF	0.955765	0.00182601	-44.2347	1.82601	365	20	1465–1620	1450–1635	1473-1619	1457-1631	46.2359	16.2951	2.83741	3.31031	LMP	1	indeterminate	18+	3	U	1			INAH (Proyecto Mayapán)
PSUAMS-1125	MP162	cranial	Q.72/Q.54 group (Q.54 hall)	Q.54, Cuadro 17-F, Lot 2117, Burial 55	>30kDa UF	0.937478	0.001886	-62.5215	1.886	520	20	1405–1430	1395–1440	1408-1425	1401-1436	47.1603	16.0611	2.93631	3.42569	LMP	1	elite	4	2	U	1	0	No	INAH (Proyecto Mayapán)
PSUAMS-1128	MP163	cancellous	Q.58 group (Q.58 cemetery)	Q.57, Cuadro 5-V, Lot 1635-1	>30kDa UF	0.931764	0.00238496	-68.2363	2.38496	570	25	1320–1415	1305–1420	1326-1407	1311-1421	49.1164	17.2179	2.85263	3.32807	MMP	1	commoner	5	2	U	1			INAH (Proyecto Mayapán)
PSUAMS-1129	MP164	cranial?	Q.58 group (Q.58 cemetery)	Q.57, Cuadro 5-V, Lot 1635-1	>30kDa UF	0.928697	0.0018125	-71.3029	1.8125	595	20	1310–1400	1300–1410	1322-1397	1306-1404	47.2577	16.4581	2.8714	3.34997	MMP	1	commoner	5	2	U	1			INAH (Proyecto Mayapán)
PSUAMS-1130	MP166	cortical	Q.72/Q.54 group (Q.72 hall)	Q.72a, Cuadro 10-Y, Lot 6970	XAD Amino Acids	0.926157	0.00198082	-73.8432	1.98082	615	20	1300–1395	1295–1400	1305-1394	1302-1397	26.9418	9.46801	2.87883	3.31983	MMP	1	indeterminate	18+	3	M	1			INAH (Proyecto Mayapán)
PSUAMS-1160	MP167	cortical and cranial	Q.72/Q.54 group (Q.72 hall)	Q.72, Cuadro 12-S, Lot 6732	XAD Amino Acids	0.92617	0.00179047	-73.8296	1.79047	615	20	1300–1395	1295–1400	1305-1394	1302-1397	46.6536	16.1791	2.88357	3.36416	MMP	1	indeterminate	18+	3	F	1			INAH (Proyecto Mayapán)
PSUAMS-1131	MP168	cortical	Mass Burial 1	Q.79, Cuadro 20-M, Lot 3380, Burial 24	XAD Amino Acids	0.923711	0.00180894	-76.2888	1.80894	635	20	1295–1390	1285–1395	1301-1389	1293-1395	30.5805	10.9871	2.78329	3.24718	MMP	1	violent death	18+	3	M	1		Yes - Civil Conflict	INAH (Proyecto Mayapán)
PSUAMS-1132	MP169	cortical and cranial	Q.95 group (Q.90 shrine)	Q.90, Cuadro 9-N, Lot 8269-3, Burial 38	XAD Amino Acids	0.922189	0.00190928	-77.8105	1.90928	650	20	1290–1385	1280–1390	1297-1387	1287-1391	20.8589	7.3844	2.84557	3.2955	MMP	1	elite	18+	3	U	4		No	INAH (Proyecto Mayapán)
PSUAMS-1134	MP175	cortical	Q.152 group (Q.151)	Q.151, Cuadro 34-O, Lot 4734	XAD Amino Acids	0.927746	0.00180641	-72.2536	1.80641	600	20	1310–1400	1300–1410	1320-1396	1305-1402	33.2122	11.9168	2.787	3.2515	MMP	1	indeterminate	18+	3	U	1		Yes - State-Sanctioned Violence	INAH (Proyecto Mayapán)
PSUAMS-1135	MP176	cortical	Itzmal Chen group (commoners near Itzmal Chen)	Jabah 20P.7a, Cuadro 8-J, Level 2, Lot 10050, Burial 15-01	XAD Amino Acids	0.863399	0.00227607	-136.601	2.27607	1180	25	775–890	770–945	775-887	775-950	27.4117	9.72984	2.81728	3.28683	TC	7	commoner	35-49	3	F?	1		No	Proyecto Económico de Mayapán
PSUAMS-1136	MP177	cortical	Q.95 group (Q.95 sacrificial burial shaft)	Q.95, Lot C-29	XAD Amino Acids	0.918402	0.00198847	-81.5979	1.98847	685	20	1275–1300	1270–1385	1282-1376	1278-1383	27.1027	9.43143	2.87365	3.3526	EMP	1	violent death	50+	4	M	1	0	Yes - State-Sanctioned Violence	Carnegie Institution of Washington
PSUAMS-1137	MP178	cranial?	Barrio east of center (commoners)	K.67a, Lot A-539, Burial 10	XAD Amino Acids	0.94089	0.00168794	-59.1097	1.68794	490	15	1420–1440	1415–1445	1424-1436	1414-1443	29.1189	10.1845	2.85914	3.33567	LMP	2	commoner	50+	4	M	1	0	No	Carnegie Institution of Washington
PSUAMS-1139	MP180	cranial	Q.95 group (Q.95 sacrificial burial shaft)	Q.95, Lot C-30-b, chultun below burial shaft temple	XAD Amino Acids	0.903227	0.00174259	-96.7734	1.74259	820	20	1210–1255	1180–1265	1220-1260	1180-1269	29.6849	10.5466	2.81463	3.28374	EMP	1	violent death	50+	4	M	1	1	No	Carnegie Institution of Washington
PSUAMS-1161	MP183	cranial	Q.58 group (Q.64)	Q.64, Cuadro 13-J, Lot 0193-1	>30kDa UF	0.928779	0.00200069	-71.2213	2.00069	595	20	1310–1400	1300–1410	1322-1397	1306-1404	46.9714	16.5726	2.83428	3.30667	MMP	1	indeterminate	2	1	U	1			INAH (Proyecto Mayapán)
PSUAMS-1162	MP184	cranial	Q.72/Q.54 group (Q.72 hall)	Q.72, Cuadro 4-V, Lot 6844-1	>30kDa UF	0.928405	0.00215734	-71.5949	2.15734	595	20	1310–1400	1300–1410	1322-1397	1306-1404	42.5263	14.8631	2.8612	3.33806	MMP	1	indeterminate	0-2	1	U	1			INAH (Proyecto Mayapán)
PSUAMS-1163	MP186	cranial	Q.152 group (Q.99 hall)	Q.99, Cuadro 19-G, Lot 4199	>30kDa UF	0.938326	0.00183734	-61.6739	1.83734	510	20	1410–1435	1405–1440	1411-1430	1405-1439	42.4828	14.6079	2.90821	3.39291	LMP	1	indeterminate	18+	3	U	1			INAH (Proyecto Mayapán)
PSUAMS-1170	MP187	cranial	Q.152 group (Q.83)	Q.83, Cuadro 3-E, Lot 4203, Pasillo, same individual as MP198	>30kDa UF	0.906157	0.00221058	-93.8426	2.21058	790	20	1220–1265	1215–1275	1228-1268	1223-1273	43.2712	15.2648	2.83471	3.30716	EMP	1	indeterminate	18+	3	U	1			INAH (Proyecto Mayapán)
UCIAMS-181682	MP188	cortical	Burials west of center (commoners)	Milpa 1A, P.115b, Pozo 39, Level 2, Lot 1001, Burial 03-09	>30kDa UF	0.918001	0.00154669	-81.9992	1.54669	685	15	1280–1300	1275–1385	1283-1375	1280-1380	51.3994	18.2683	2.81358	3.28251	EMP	1	commoner	18+	3	U	1		No	Proyecto Económico de Mayapán
UCIAMS-181683	MP190	cortical?	Barrio east of center (elites)	R.183b, Cuadro 5-E, Lot 2045-3, Burial 5	>30kDa UF	0.927562	0.0015507	-72.4379	1.5507	605	15	1305–1395	1300–1405	1311-1395	1305-1398	41.3484	14.3936	2.8727	3.35148	MMP	2	elite	35-49	3	F	1		No	INAH (Proyecto Mayapán)
PSUAMS-1171	MP193	cortical and cranial	Q.152 group (Q.140 shrine)	Q.140, Cuadro 15-E, Pozo 77, Lot 3532-1, Burial 60	>30kDa UF	0.927446	0.00184947	-72.5545	1.84947	605	20	1305–1400	1295–1405	1311-1395	1304-1400	38.9274	13.6098	2.86025	3.33696	MMP	1	elite	U	U	U	2		No	INAH (Proyecto Mayapán)
PSUAMS-1141	MP196	cortical and cranial	Burials west of center (elites)	Q.40a, Cuadro 7-C/8-C, Pozo 1, Level 4, Lot 8265, Burial 09-09	XAD Amino Acids	0.918801	0.00191185	-81.199	1.91185	680	20	1280–1380	1275–1390	1283-1377	1279-1386	14.2174	4.98888	2.84983	3.3248	MMP	1	elite	35-49	3	M	1	1	No	Proyecto Económico de Mayapán
PSUAMS-1142	MP198	cranial	Q.152 group (Q.83)	Q.83, Cuadro 3-E, Lot 4203, Pasillo, same individual as MP187	XAD Amino Acids	0.925019	0.00183901	-74.9808	1.83901	625	20	1295–1390	1290–1400	1303-1392	1299-1395	32.2616	11.4912	2.80751	3.27543	MMP	1	indeterminate	U	U	U	1			INAH (Proyecto Mayapán)
PSUAMS-1172	MP200	femur, right proximal diaphysis (posterior)	Commoners north of center	L.74a (15), Cuadro 6-J, Burial 1	>30kDa UF	0.932543	0.00197569	-67.4572	1.97569	560	20	1325–1415	1315–1425	1327-1410	1324-1421	46.7441	16.4391	2.84348	3.31739	LMP	6	commoner	35-39	3	F	1	0	No	INAH (Salvamento Mérida-Chetumal)
PSUAMS-1101	MP201	femur, right mid-shaft	Commoners north of center	L.74a (15), Cuadro 6-J, Burial 2, Individual 1	XAD Amino Acids	0.904616	0.00442364	-95.3844	4.42364	805	40	1205–1270	1160–1280	1220-1269	1168-1278	6.17258	2.23339	2.76376	3.22439	EMP	6	commoner	35-39	3	M	1	0	No	INAH (Salvamento Mérida-Chetumal)
PSUAMS-1082	MP202	femur, right distal	Commoners north of center	L.74a (15), 6-I, Burial 2, Individual 2	XAD Amino Acids	0.903306	0.00289086	-96.6939	2.89086	815	30	1210–1260	1165–1270	1220-1262	1176-1274	20.3521	7.38294	2.75664	3.21608	EMP	6	commoner	35+	3	F?	1	0	No	INAH (Salvamento Mérida-Chetumal)
PSUAMS-1103	MP203	right femur distal shaft	Commoners north of center	L.69a (20), Cuadro 7-E, Burial 3, Individual 1	XAD Amino Acids	0.90456	0.00472484	-95.4397	4.72484	805	45	1190–1270	1055–1285	1217-1273	1163-1281	7.92727	2.74275	2.89026	3.37197	EMP	6	commoner	35-49	3	F?	1		No	INAH (Salvamento Mérida-Chetumal)
PSUAMS-1173	MP207	femur, right	Barrio east of center (commoners)	R.111 (47), Cuadro 10-E, Burial 7	>30kDa UF	0.918102	0.00178667	-81.8978	1.78667	685	20	1275–1300	1270–1385	1282-1376	1278-1383	45.4754	16.122	2.82071	3.29083	EMP	2	commoner	4	2	U	1	0	No	INAH (Salvamento Mérida-Chetumal)
PSUAMS-1174	MP208	femur, left	Barrio east of center (commoners)	R.111 (47), Cuadro 10-E, Burial 8, Individual 1	>30kDa UF	0.937119	0.00189499	-62.8812	1.89499	520	20	1405–1430	1395–1440	1408-1425	1401-1436	41.856	14.7275	2.84202	3.31569	LMP	2	commoner	3	1	U	2		No	INAH (Salvamento Mérida-Chetumal)
PSUAMS-1175	MP209	femur, left	Barrio east of center (commoners)	R.148 (53), Cuadro 7-I, Burial 9, Individual 6	>30kDa UF	0.92039	0.00223968	-79.6097	2.23968	665	20	1285–1385	1280–1390	1288-1381	1282-1388	42.5666	14.9883	2.83998	3.31332	MMP	2	commoner	35-49	3	M	6	1	No	INAH (Salvamento Mérida-Chetumal)
PSUAMS-1104	MP211	tibia, right	Barrio east of center (elites)	R.183a (55), Cuadro 31-G, Burial 11, Individual 1	>30kDa UF	0.92107	0.00249472	-78.9303	2.49472	660	25	1285–1385	1280–1390	1288-1385	1282-1391	42.1872	14.9836	2.81555	3.28481	MMP	2	elite	50+	4	M?	3	0	No	INAH (Salvamento Mérida-Chetumal)
PSUAMS-1426	MP213	femur, right mid-shaft	Barrio east of center (elites)	R.183a (55), Cuadro 12-I, Burial 15	XAD Amino Acids	0.943864	0.00353127	-56.1357	3.53127	465	35	1420–1450	1405–1480	1424-1451	1407-1475	15.6898	5.5201	2.8423	3.31602	LMP	2	elite	10	2	U	1		No	INAH (Salvamento Mérida-Chetumal)
PSUAMS-1083	MP214	femur, right distal mid-shaft	Barrio east of center (elites)	R.188b (56), Cuadro 10-I/10-J, Burial 16, Individual 1	XAD Amino Acids	0.955302	0.00260856	-44.6984	2.60856	365	25	1460–1620	1450–1635	1462-1620	1456-1632	12.6361	4.52468	2.7927	3.25815	LMP	2	elite	35-49	3	M	4	0	No	INAH (Salvamento Mérida-Chetumal)
PSUAMS-1143	MP216	femur, right mid-shaft	Barrio east of center (commoners)	R.191a (58), Cuadro 10-I, Burial 21	XAD Amino Acids	0.903631	0.00181264	-96.3689	1.81264	815	20	1215–1255	1180–1265	1221-1260	1182-1270	29.6891	10.518	2.8227	3.29315	EMP	2	commoner	50+	4	F	1	0	No	INAH (Salvamento Mérida-Chetumal)
PSUAMS-1427	MP219	femur, right mid-shaft	Barrio east of center (elites)	R.189b (57), Cuadro 6-I, Burial 24	>30kDa UF	0.908925	0.00300005	-91.075	3.00005	765	30	1230–1280	1220–1285	1230-1278	1222-1282	53.0452	18.8566	2.81308	3.28193	EMP	2	elite	18-34	3	F	1		No	INAH (Salvamento Mérida-Chetumal)
PSUAMS-1176	MP220	humerus, left mid shaft	Barrio east of center (commoners)	Y.33 (61), Cuadro 13-I, Burial 26	>30kDa UF	0.923256	0.00174394	-76.7443	1.74394	640	20	1290–1390	1285–1395	1301-1388	1290-1393	53.5577	19.1357	2.79883	3.26531	MMP	2	commoner	7	2	U	1	0	No	INAH (Salvamento Mérida-Chetumal)
PSUAMS-1177	MP221	tooth, molar, right upper 1	Itzmal Chen group (Mass Burial 2)	H.15, Pozo 51A, Level 2, Lot 2070	>30kDa UF	0.919262	0.00212126	-80.7383	2.12126	675	20	1280–1380	1275–1390	1285-1378	1280-1387	44.321	15.7671	2.81097	3.27946	MMP	4	violent death	18+	3	U	20		Yes - Civil Conflict	Proyecto Económico de Mayapán
PSUAMS-1178	MP222	tooth, molar, right 1	Itzmal Chen group (Mass Burial 2)	H.15, Cuadro 21-F, Lot 4044	>30kDa UF	0.92757	0.00183753	-72.43	1.83753	605	20	1305–1400	1295–1405	1311-1395	1304-1400	42.1395	14.9633	2.81618	3.28554	MMP	4	violent death	18+	3	U	20		Yes - Civil Conflict	Proyecto Económico de Mayapán
PSUAMS-1179	MP224	tooth, molar, right upper 1	Itzmal Chen group (Mass Burial 2)	H.15, Cuadro 20-F, Lot 4094	>30kDa UF	0.90874	0.00173487	-91.2599	1.73487	770	20	1245–1275	1220–1280	1232-1277	1226-1278	42.7354	15.3027	2.79266	3.25811	EMP	4	violent death	18+	3	U	20		Yes - Civil Conflict	Proyecto Económico de Mayapán
PSUAMS-1180	MP225	temporal, left	Itzmal Chen group (commoners near Itzmal Chen)	H.11, Cuadro 6-J/6-K, Level 3, Lot 5046, Burial 08-02, Individual 1	>30kDa UF	0.891273	0.00182856	-108.727	1.82856	925	20	1045–1155	1035–1160	1048-1161	1037-1197	37.9553	13.5242	2.80647	3.27422	EPC	4	commoner	50+	4	M	1	1	No	Proyecto Económico de Mayapán
PSUAMS-1181	MP226	temporal/petrous, right	Q.152 group (Q.88c)	Q.88c, Cuadro 9-H, Lot 4359, Burial 26 CR6	>30kDa UF	0.90733	0.00247758	-92.6704	2.47758	780	25	1220–1270	1215–1280	1229-1273	1223-1276	36.5904	12.8094	2.85652	3.33261	EMP	1	elite	50+	4	M	1		No	INAH (Proyecto Mayapán)
PSUAMS-1182	MP227	tooth, molar, left upper 1	Cenotes (San Jose)	Cenote San Jose, Cuadro 1-F, Lot 101-3, CR1	>30kDa UF	0.921476	0.00196943	-78.5236	1.96943	655	20	1285–1385	1280–1390	1294-1386	1285-1390	45.2356	16.3426	2.76796	3.22929	MMP	5	indeterminate	35-49	3	M	1	0	No	INAH (Proyecto Mayapán)
PSUAMS-1230	MP228	temporal/petrous, left	Cenotes (San Jose)	Cenote San Jose, Cuadro 4-F, Lot 104-3, CR1	>30kDa UF	0.921654	0.00193729	-78.3465	1.93729	655	20	1285–1385	1280–1390	1294-1386	1285-1390	47.122	16.7037	2.82106	3.29124	MMP	5	indeterminate	35-49	3	M	1	0	No	INAH (Proyecto Mayapán)
PSUAMS-1231	MP229	temporal/petrous, left	Cenotes (San Jose)	Cenote San Jose, Cuadro 3-C, Lot 043-3, CR1	>30kDa UF	0.920224	0.00189843	-79.7758	1.89843	670	20	1280–1385	1275–1390	1286-1380	1281-1387	43.5076	15.3452	2.83526	3.3078	MMP	5	indeterminate	50+	4	M	1	0	No	INAH (Proyecto Mayapán)
PSUAMS-1232	MP230	temporal/petrous, left	Cenotes (San Jose)	Cenote San Jose, Cuadro 4-F, Lot 104-3, CR2	>30kDa UF	0.918288	0.00189175	-81.7121	1.89175	685	20	1275–1300	1270–1385	1282-1376	1278-1383	42.933	14.9498	2.8718	3.35044	EMP	5	indeterminate	18-34	3	F	1	0	No	INAH (Proyecto Mayapán)
PSUAMS-1084	MP231	tooth, molar, left upper 1	Cenotes (San Jose)	Cenote San Jose, Cuadro 4-F, Lot 104-3, CR6	XAD Amino Acids	0.897011	0.00207217	-102.989	2.07217	875	20	1155–1210	1050–1220	1167-1212	1053-1221	14.4646	5.1896	2.78722	3.25176	EMP	5	indeterminate	50+	4	M	1	0	No	INAH (Proyecto Mayapán)
UCIAMS-181706	MP232	tooth, premolar, left upper 2	Cenotes (San Jose)	Cenote San Jose, Cuadro 4-F, Lot 104-3, CR9	>30kDa UF	0.918026	0.00154261	-81.9743	1.54261	685	15	1280–1300	1275–1385	1283-1375	1280-1380	44.5152	15.8537	2.80788	3.27586	EMP	5	indeterminate	18-34	3	F	1	0	No	INAH (Proyecto Mayapán)
UCIAMS-181697	MP233	tooth, premolar, left upper 1	Cenotes (San Jose)	Cenote San Jose, Cuadro 4-F, Lot 104-3, CR13	>30kDa UF	0.916487	0.00155141	-83.5125	1.55141	700	15	1275–1290	1270–1300	1280-1292	1277-1376	40.5722	14.5477	2.78891	3.25373	EMP	5	indeterminate	35-49	3	M	1	0	No	INAH (Proyecto Mayapán)
UCIAMS-181684	MP235	femur, right mid-shaft	Commoners north of center	L.74a (15), Cuadro 6-J, Burial 2, Individual 3	>30kDa UF	0.91691	0.00192923	-83.0902	1.92923	695	20	1275–1295	1270–1385	1280-1297	1276-1380	48.566	17.357	2.79807	3.26442	EMP	6	commoner	18+	3	F?	3		No	INAH (Salvamento Mérida-Chetumal)
UCIAMS-181685	MP236	femur, right shaft	Commoners north of center	L.69a (20), Cuadro 7-E, Burial 3, Individual 2	>30kDa UF	0.913107	0.00149279	-86.8925	1.49279	730	15	1270–1285	1260–1290	1274-1282	1268-1290	44.024	15.7171	2.80103	3.26787	EMP	6	commoner	18-49	3	M?	1	0	No	INAH (Salvamento Mérida-Chetumal)
UCIAMS-181698	MP237	femur, left shaft	Commoners north of center	L.69a (20), Cuadro 7-E, Burial 3, Individual 3	>30kDa UF	0.92994	0.00155641	-70.0598	1.55641	585	15	1320–1405	1310–1410	1326-1397	1319-1406	42.9389	15.3184	2.8031	3.27029	MMP	6	commoner	15	2	U	1		No	INAH (Salvamento Mérida-Chetumal)
PSUAMS-1235	MP238	humerus, right distal	Commoners north of center	L.69a (20), Cuadro 7-E, Burial 3, Individual 4	>30kDa UF	0.924598	0.00186175	-75.4022	1.86175	630	20	1295–1390	1290–1395	1302-1391	1297-1395	43.0122	14.9748	2.8723	3.35102	MMP	6	commoner	35-49	3	F?	1	0	No	INAH (Salvamento Mérida-Chetumal)
UCIAMS-181699	MP239	femur, left shaft	Commoners north of center	L.69a (20), Cuadro 7-E, Burial 3, Individual 5	>30kDa UF	0.910537	0.00180658	-89.4628	1.80658	755	20	1255–1280	1220–1285	1264-1279	1228-1283	45.3252	16.2536	2.78863	3.2534	EMP	6	commoner	50+	4	M	1	0	No	INAH (Salvamento Mérida-Chetumal)
PSUAMS-1233	MP240	femur, right distal	Commoners north of center	L.69a (20), Cuadro 7-E, Burial 3, Individual 6	>30kDa UF	0.923809	0.00207388	-76.1907	2.07388	635	20	1295–1390	1285–1395	1301-1389	1293-1395	40.7844	14.6235	2.78896	3.25379	MMP	6	commoner	35-49	3	M	1		No	INAH (Salvamento Mérida-Chetumal)
UCIAMS-181700	MP241	femur, left mid shaft	Barrio east of center (commoners)	R.8 (31), Cuadro 9-C, Burial 4, Individual 2	>30kDa UF	0.89641	0.00154455	-103.59	1.54455	880	15	1155–1210	1050–1215	1165-1210	1054-1218	43.6349	15.6031	2.79654	3.26263	EMP	2	commoner	50+	4	M?	4		No	INAH (Salvamento Mérida-Chetumal)
PSUAMS-1234	MP242	femur, left	Barrio east of center (commoners)	R.8 (31), Cuadro 9-C, Burial 4	>30kDa UF	0.921019	0.00214375	-78.9809	2.14375	660	20	1285–1385	1280–1390	1291-1383	1284-1389	38.032	13.1856	2.88435	3.36508	MMP	2	commoner	18-49	3	F	4	0	No	INAH (Salvamento Mérida-Chetumal)
PSUAMS-1236	MP243	femur, right	Barrio east of center (commoners)	R.8 (31), Cuadro 9-C, Burial 4	>30kDa UF	0.914414	0.00190822	-85.5859	1.90822	720	20	1270–1290	1260–1295	1275-1288	1268-1375	35.3892	12.2304	2.89354	3.3758	EMP	2	commoner	9months	1	U	4		No	INAH (Salvamento Mérida-Chetumal)
UCIAMS-181701	MP244	femur, right mid-shaft	Barrio east of center (commoners)	R.6 (34), Cuadro 10-H, Burial 5	>30kDa UF	0.900834	0.00158994	-99.1661	1.58994	840	15	1180–1225	1160–1250	1179-1252	1168-1260	47.7073	16.9209	2.81943	3.28933	EMP	2	commoner	50+	4	F	2	0	No	INAH (Salvamento Mérida-Chetumal)
PSUAMS-1237	MP245	femur, left	Barrio east of center (commoners)	R.111 (47), Cuadro 10-E, Burial 8, Individual 2	>30kDa UF	0.930777	0.00195075	-69.2235	1.95075	575	20	1320–1410	1310–1415	1326-1404	1318-1417	40.6011	14.3164	2.83598	3.30864	MMP	2	commoner	1.5-2	1	U	2		No	INAH (Salvamento Mérida-Chetumal)
PSUAMS-1238	MP246	femur, right	Barrio east of center (commoners)	R.148 (53), Cuadro 7-I, Burial 9, Individual 5	>30kDa UF	0.932997	0.00216065	-67.0029	2.16065	555	20	1325–1415	1315–1425	1328-1419	1325-1422	46.3456	16.4308	2.82066	3.29077	LMP	2	commoner	35-49	3	F	6	0	No	INAH (Salvamento Mérida-Chetumal)
PSUAMS-7154	MP248	femur, right	Barrio east of center (commoners)	R.4 (36), Cuadro 5-D, Burial 10	>30kDa UF	0.918755	0.00146504	-81.2451	1.46504	680	15	1280–1300	1275–1385	1285-1376	1280-1381	46.5063	16.2144	2.86821	3.34625	MMP	2	commoner	3	2	U	3	0	No	INAH (Salvamento Mérida-Chetumal)
PSUAMS-1428	MP249	femur, right	Barrio east of center (elites)	R.183a (55), Cuadro 31-G, Burial 11, Individual 2	>30kDa UF	0.938308	0.00247676	-61.6921	2.47676	510	25	1410–1435	1400–1445	1410-1432	1401-1443	44.5047	15.5473	2.86253	3.33962	LMP	2	elite	50+	4	F	3	0	No	INAH (Salvamento Mérida-Chetumal)
PSUAMS-1239	MP250	femur, left	Barrio east of center (elites)	R.183a (55), Cuadro 31-G, Burial 11, Individual 2	>30kDa UF	0.915319	0.00199003	-84.6812	1.99003	710	20	1270–1290	1260–1300	1278-1292	1272-1376	44.7434	15.8256	2.82728	3.29849	EMP	2	elite	50+	4	M	3	0	No	INAH (Salvamento Mérida-Chetumal)
PSUAMS-1240	MP251	femur, left proximal	Barrio east of center (elites)	R.183a (55), Cuadro 31-G, Burial 11, Individual 3	>30kDa UF	0.9195	0.00199389	-80.4997	1.99389	675	20	1280–1380	1275–1390	1285-1378	1280-1387	41.0096	14.4311	2.84174	3.31536	MMP	2	elite	50+	4	F	3	0	No	INAH (Salvamento Mérida-Chetumal)
UCIAMS-181702	MP252	mandible, left	Barrio east of center (elites)	R.188a (56), Cuadro 5-G/6-G, Burial 13	>30kDa UF	0.919717	0.00155344	-80.283	1.55344	670	15	1280–1380	1280–1385	1288-1378	1282-1386	46.7248	16.707	2.79672	3.26284	MMP	2	elite	35-49	3	M?	1		No	INAH (Salvamento Mérida-Chetumal)
PSUAMS-1241	MP253	femur, left proximal	Barrio east of center (elites)	R.188b (56), Cuadro 8-G, Burial 14	>30kDa UF	0.880187	0.00191722	-119.813	1.91722	1025	20	995–1025	985–1030	995-1026	993-1032	42.5836	14.9321	2.85181	3.32711	EPC	2	elite	35+	3	U	1		No	INAH (Salvamento Mérida-Chetumal)
UCIAMS-181703	MP254	femur, left	Barrio east of center (elites)	R.188b (56), Cuadro 10-I, Burial 16, Individual 4	>30kDa UF	0.931852	0.00187671	-68.1483	1.87671	565	20	1325–1415	1315–1420	1327-1408	1322-1420	46.6149	16.1633	2.884	2.884	MMP	2	elite	~10	2	U	4		No	INAH (Salvamento Mérida-Chetumal)
PSUAMS-1242	MP255	femur, right distal mid-shaft	Barrio east of center (elites)	R.188b (56), Cuadro 10-I, Burial 16, Individual 2	>30kDa UF	0.924016	0.00224775	-75.9835	2.24775	635	20	1295–1390	1285–1395	1301-1389	1293-1395	40.3578	14.1454	2.85306	3.32857	MMP	2	elite	18+	3	M	4		No	INAH (Salvamento Mérida-Chetumal)
PSUAMS-1243	MP256	femur, right proximal mid-shaft	Barrio east of center (elites)	R.189b (57), Cuadro 3-G, Burial 17	>30kDa UF	0.917302	0.00221155	-82.6976	2.21155	695	20	1275–1295	1270–1385	1280-1297	1276-1380	48.6724	17.2277	2.82524	3.29611	EMP	2	elite	12-17	2	U	1		No	INAH (Salvamento Mérida-Chetumal)
PSUAMS-1429	MP258	femur, right	Barrio east of center (elites)	R.183a (55), Cuadro 16-F, Burial 23	>30kDa UF	0.930144	0.00222463	-69.8559	2.22463	580	20	1320–1405	1310–1410	1326-1401	1311-1409	46.9768	16.5117	2.84506	3.31923	MMP	2	elite	18-34	3	F	1	0	No	INAH (Salvamento Mérida-Chetumal)
UCIAMS-181704	MP259	unspecified bone	Barrio east of center (elites)	R.189b (57), Cuadro 6-H, Pozo 1, Burial 25	>30kDa UF	0.926255	0.00150325	-73.7453	1.50325	615	15	1300–1395	1295–1400	1306-1393	1303-1396	46.9058	16.6247	2.82145	3.29169	MMP	2	elite	8	2	U	1		No	INAH (Salvamento Mérida-Chetumal)
PSUAMS-1244	MP260	femur, left (tibia?)	Burials west of center (elites)	Q.39, Cuadro 6-E/7-E, Pozo 3, Level 2, Lot 8093, Burial 09-03	>30kDa UF	0.925207	0.00188574	-74.7928	1.88574	625	20	1295–1390	1290–1400	1303-1392	1299-1395	45.5666	16.2542	2.80337	3.2706	MMP	1	elite	35-49	3	F	1	0	No	Proyecto Económico de Mayapán
PSUAMS-1245	MP262	cranial	Q.152 group (Q.152/Q.152c Sacrificial Alley)	Q.152/Q.152c, Cuadro 28-O, Lot 4728-1, Burial 29 CR1	>30kDa UF	0.90689	0.00196344	-93.1096	1.96344	785	20	1220–1265	1215–1275	1229-1270	1224-1274	42.4158	15.251	2.78118	3.24471	EMP	1	violent death	35-49	3	U	1	2	Yes - State-Sanctioned Violence	INAH (Proyecto Mayapán)
UCIAMS-181705	MP263	cranial	Q.152 group (Q.152/Q.152c Sacrificial Alley)	Q.152/Q.152c, Cuadro 28-O, Lot 4728-1, Burial 29 CR4	>30kDa UF	0.917795	0.00172551	-82.2047	1.72551	690	20	1275–1300	1270–1385	1281-1375	1277-1381	43.7399	15.459	2.82941	3.30098	EMP	1	violent death	18-34	3	M	1	0	Yes - State-Sanctioned Violence	INAH (Proyecto Mayapán)
PSUAMS-1246	MP264	cranial	Q.152 group (Q.152/Q.152c Sacrificial Alley)	Q.152/Q.152c, Cuadro 28-O, Lot 4728-1, Burial 29 CR5	>30kDa UF	0.918841	0.00184946	-81.1586	1.84946	680	20	1280–1380	1275–1390	1283-1377	1279-1386	46.4299	16.7175	2.77732	3.24021	MMP	1	violent death	18+	3	U	1		Yes - State-Sanctioned Violence	INAH (Proyecto Mayapán)
PSUAMS-1247	MP265	cranial	Q.152 group (Q.152/Q.152c Sacrificial Alley)	Q.152/Q.152c, Cuadro 28-O, Lot 4728-1, Burial 29 CR6	>30kDa UF	0.919543	0.00197696	-80.4567	1.97696	675	20	1280–1380	1275–1390	1285-1378	1280-1387	46.8784	16.7914	2.79181	3.25711	MMP	1	violent death	18-34	3	M	1	2	Yes - State-Sanctioned Violence	INAH (Proyecto Mayapán)
PSUAMS-1248	MP266	temporal, right	Q.152 group (Q.152/Q.152c Sacrificial Alley)	Q.152/Q.152c, Cuadro 28-O, Lot 4728-1, Burial 29 CR7	>30kDa UF	0.916439	0.0019303	-83.5605	1.9303	700	20	1275–1295	1265–1380	1279-1296	1275-1379	48.2319	17.1395	2.81407	3.28308	EMP	1	violent death	12-17	2	F	1	0	Yes - State-Sanctioned Violence	INAH (Proyecto Mayapán)
PSUAMS-1249	MP267	cranial	Q.152 group (Q.152/Q.152c Sacrificial Alley)	Q.152/Q.152c, Cuadro 28-O, Lot 4728-1, Burial 29 CR8b	>30kDa UF	0.911354	0.00188935	-88.6455	1.88935	745	20	1260–1280	1245–1290	1268-1280	1230-1290	45.7101	16.3752	2.79142	3.25666	EMP	1	violent death	35-49	3	M	1		Yes - State-Sanctioned Violence	INAH (Proyecto Mayapán)
PSUAMS-1250	MP268	cranial	Q.152 group (Q.152/Q.152c Sacrificial Alley)	Q.152/Q.152c, Cuadro 28-O, Lot 4728-1, Burial 29 CR9	>30kDa UF	0.907813	0.00207078	-92.1868	2.07078	775	20	1225–1275	1220–1280	1230-1275	1226-1277	45.922	16.4577	2.7903	3.25535	EMP	1	violent death	35-49	3	F?	1	1	Yes - State-Sanctioned Violence	INAH (Proyecto Mayapán)
PSUAMS-1251	MP269	cranial	Q.152 group (Q.152/Q.152c Sacrificial Alley)	Q.152/Q.152c, Cuadro 28-O, Lot 4728-1, Burial 29 CR10	>30kDa UF	0.917207	0.00203562	-82.793	2.03562	695	20	1275–1295	1270–1385	1280-1297	1276-1380	41.4131	14.6884	2.81945	3.28936	EMP	1	violent death	35-49	3	M	1	0	Yes - State-Sanctioned Violence	INAH (Proyecto Mayapán)
PSUAMS-1252	MP270	cranial	Q.152 group (Q.152/Q.152c Sacrificial Alley)	Q.152/Q.152c, Cuadro 28-O, Lot 4728-1, Burial 29 CR11	>30kDa UF	0.914817	0.00212801	-85.1826	2.12801	715	20	1270–1290	1260–1295	1277-1290	1270-1375	47.6297	16.9423	2.81128	3.27982	EMP	1	violent death	18-34	3	U	1	0	Yes - State-Sanctioned Violence	INAH (Proyecto Mayapán)
UCIAMS-181707	MP272	cranial	Q.152 group (Q.152/Q.152c Sacrificial Alley)	Q.152/Q.152c, Cuadro 28-O, Lot 4728-1, Burial 29 CR13	>30kDa UF	0.92272	0.00160822	-77.2802	1.60822	645	15	1290–1385	1285–1390	1299-1387	1295-1390	46.4717	16.3579	2.84093	3.31442	MMP	1	violent death	18-34	3	F	1	0	Yes - State-Sanctioned Violence	INAH (Proyecto Mayapán)
PSUAMS-1253	MP273	cranial	Q.152 group (Q.152/Q.152c Sacrificial Alley)	Q.152/Q.152c, Cuadro 28-O, Lot 4728-1, Burial 29 CR14a	>30kDa UF	0.91027	0.00216724	-89.7301	2.16724	755	20	1255–1280	1220–1285	1264-1279	1228-1283	44.3519	15.9392	2.78257	3.24634	EMP	1	violent death	35-49	3	M	1	2	Yes - State-Sanctioned Violence	INAH (Proyecto Mayapán)
PSUAMS-1254	MP274	cranial	Q.152 group (Q.152/Q.152c Sacrificial Alley)	Q.152/Q.152c, Cuadro 28-O, Lot 4728-1, Burial 29 CR16	>30kDa UF	0.917909	0.00214221	-82.0907	2.14221	690	20	1275–1300	1270–1385	1281-1375	1277-1381	49.3513	17.5227	2.81641	3.28582	EMP	1	violent death	18-49	3	F?	1	0	Yes - State-Sanctioned Violence	INAH (Proyecto Mayapán)
PSUAMS-1255	MP275	cranial	Q.152 group (Q.152/Q.152c Sacrificial Alley)	Q.152/Q.152c, Cuadro 28-O, Lot 4728-1, Burial 29 CR18	>30kDa UF	0.916239	0.00206943	-83.7613	2.06943	705	20	1270–1290	1265–1380	1279-1294	1274-1378	45.3118	16.3949	2.76377	3.2244	EMP	1	violent death	18-34	3	M?	1	0	Yes - State-Sanctioned Violence	INAH (Proyecto Mayapán)
PSUAMS-1256	MP276	cortical	Q.72/Q.54 group (Q.72 hall)	Q.72, Cuadro 3-Q, Lot 6643-3	>30kDa UF	0.887135	0.00326622	-112.865	3.26622	960	30	1020–1150	1020–1155	1034-1151	1026-1158	52.5086	18.9054	2.77744	3.24035	EPC	1	indeterminate	U	U	U	1			INAH (Proyecto Mayapán)
PSUAMS-1257	MP277	tooth	Mass Burial 1	Q.79a, Cuadro 25-P, Lot 3475, Burial 20, same individual as MP004	>30kDa UF	0.919038	0.00309916	-80.9615	3.09916	680	30	1275–1385	1270–1390	1281-1380	1277-1389	46.6501	16.8348	2.77105	3.23289	MMP	1	violent death	U	U	U	1		Yes - Civil Conflict	INAH (Proyecto Mayapán)
PSUAMS-1258	MP278	tooth	Q.58 group (Q.58 sacrificial burial shaft)	Q.58, Cuadro 16-Q, Lot 1496	>30kDa UF	0.919452	0.00313838	-80.5476	3.13838	675	30	1275–1385	1270–1395	1282-1381	1278-1390	46.3039	16.4257	2.81899	3.28882	MMP	1	indeterminate	18+	3	U	1		Yes - State-Sanctioned Violence	INAH (Proyecto Mayapán)
PSUAMS-1259	MP279	tooth	Mass Burial 1	Q.79a, Cuadro 23-O, Lot 3443, Burial 18, same individual as MP002	>30kDa UF	0.921411	0.00284347	-78.5894	2.84347	655	25	1285–1385	1280–1395	1292-1387	1283-1392	43.0519	15.3651	2.80194	3.26892	MMP	1	violent death	5	2	U	1		Yes - Civil Conflict	INAH (Proyecto Mayapán)
PSUAMS-1430	MP281	cortical	Q.95 group (Q.95 sacrificial burial shaft)	Q.95, Cuadro 23-O, Lot 8943-1	>30kDa UF	0.924812	0.00200591	-75.1877	2.00591	630	20	1300–1390	1290–1395	1302-1391	1297-1395	40.2691	14.3137	2.81333	3.28222	MMP	1	indeterminate	U	U	U	4		Yes - State-Sanctioned Violence	INAH (Proyecto Mayapán)
UCIAMS-181686	MP282A	unspecified bone	Q.95 group (Q.97 hall)	Q.97, Cuadro 4-G, Lot 2864	>30kDa UF	0.922434	0.00149755	-77.5655	1.49755	650	15	1290–1385	1285–1390	1298-1386	1291-1389	59.6695	21.0137	2.83955	3.31281	MMP	1	indeterminate	U	U	U	4			INAH (Proyecto Mayapán)
UCIAMS-181687	MP282B	unspecified bone	Q.95 group (Q.97 hall)	Q.97, Cuadro 4-G, Lot 2864	>30kDa UF	0.921343	0.00178202	-78.6568	1.78202	660	20	1285–1385	1280–1390	1291-1383	1284-1389	41.3353	14.4858	2.85351	3.32909	MMP	1	indeterminate	U	U	U	4			INAH (Proyecto Mayapán)
UCIAMS-181708	MP283	tooth, incisor	Q.95 group (Q.95 sacrificial burial shaft)	Q.95, Cuadro 76-O, Lot 8936	>30kDa UF	0.920835	0.00149394	-79.1653	1.49394	665	15	1285–1385	1280–1390	1291-1380	1283-1387	47.1832	15.7032	3.00469	3.50547	MMP	1	indeterminate	U	U	U	4		Yes - State-Sanctioned Violence	INAH (Proyecto Mayapán)
UCIAMS-181688	MP284	tooth, molar	Q.95 group (Q.95 sacrificial burial shaft)	Q.95, Cuadro 16-N, Lot 8906	>30kDa UF	0.918829	0.00149312	-81.1706	1.49312	680	15	1280–1300	1275–1385	1285-1376	1280-1381	48.4362	17.4161	2.78112	3.24464	MMP	1	indeterminate	U	U	U	4		Yes - State-Sanctioned Violence	INAH (Proyecto Mayapán)
UCIAMS-181730	MP292	unspecified bone	Q.95 group (Q.97 hall)	Q.97, Cuadro 26-L, Lot 2966	XAD Amino Acids	0.913863	0.00152311	-86.1369	1.52311	725	15	1270–1285	1260–1290	1275-1283	1270-1292	14.3006	5.08512	2.81224	3.28094	EMP	1	indeterminate	18+	3	U	1			INAH (Proyecto Mayapán)

## Sheet: KEY
Period	Location	Age Category	Trauma
TC – Terminal Classic	1 - Site Core, vicinity of Q	1 – Infant	0 - no trauma present
EPC – Early Postclassic	2 - Vicinity of R	2 – Juvenile	1 - healed trauma present
EMP – Early Mayapan	3 - Vicinity of Y and Sac Uayum	3 – Adult	2 - unhealed trauma present
MMP – Middle Mayapan	4 - Vicinity of H and I	4 – Elderly
LMP – Late Mayapan	5 - Cenote San Jose	U – Unknown
	6 - Vicinity of L
	7- Outside wall
