# Supplementary material for: Drought-Induced Civil Conflict Among the Ancient Maya
Source: Nat Commun. 2022 Jul 19;13:3911. doi: 10.1038/s41467-022-31522-x (PMC9296624; doi:10.1038/s41467-022-31522-x)
Supplement: Supplementary file 7 — Supplementary Code 2 [file 41467_2022_31522_MOESM7_ESM.xlsx]

## Sheet: OxCal CQL2
Unmodeled		Modeled
Options()		Options()
{		{
Resolution=1;		Resolution=1;
Curve="IntCal20";		Curve="IntCal20";
Cubic=TRUE;		Cubic=TRUE;
RawData=FALSE;		RawData=FALSE;
UseF14C=FALSE;		UseF14C=FALSE;
BCAD=TRUE;		BCAD=TRUE;
PlusMinus=TRUE;		PlusMinus=TRUE;
Intercept=FALSE;		Intercept=FALSE;
Floruit=FALSE;		Floruit=FALSE;
SD1=TRUE;		SD1=TRUE;
SD2=TRUE;		SD2=TRUE;
SD3=FALSE;		SD3=FALSE;
ConvergenceData=TRUE;		ConvergenceData=TRUE;
UniformSpanPrior=TRUE;		UniformSpanPrior=TRUE;
kIterations=30;		kIterations=30;
};		};
Plot()		Plot()
{		{
Sum("Mass Burials")		Sequence("Mass Burials 1 and 2")
{		{
R_Date("PSUAMS-1124; MP133; Mass Burial 2; redeposited", 815, 20);		After("TPQ 14th C.")
R_Date("PSUAMS-1179; MP224; Mass Burial 2; redeposited", 770, 20);		{
R_Date("UCIAMS-161684; MP103; Mass Burial 2", 685, 20);		C_Date("TPQ 14th C.", 1350, 5);
R_Date("UCIAMS-161685; MP104; Mass Burial 2", 680, 20);		};
R_Date("A-64974; Peraza Lope 2006; Itzmal Chen", 679, 50);		Boundary("Start MB1 and MB2");
R_Date("PSUAMS-1177; MP221; Mass Burial 2", 675, 20);		Phase("MB 1 and MB 2")
R_Date("????; Peraza Lope 2006; Itzmal Chen", 669, 36);		{
R_Date("PSUAMS-1178; MP222; Mass Burial 2", 605, 20);		R_Date("UCIAMS-161684; MP103; Mass Burial 2",685,20);
R_Date("UCIAMS-140823; MP003; Mass Burial 1", 665, 20);		R_Date("UCIAMS-161685; MP104; Mass Burial 2",680,20);
R_Date("UCIAMS-140825; MP005; Mass Burial 1", 665, 20);		R_Date("A-64974; Peraza Lope 2006; Itzmal Chen",679,50);
R_Date("UCIAMS-135068; MP001; Mass Burial 1", 660, 15);		R_Date("PSUAMS-1177; MP221; Mass Burial 2",675,20);
R_Combine("Burial 18")		R_Date("????; Peraza Lope 2006; Itzmal Chen",669,36);
{		R_Date("UCIAMS-140823; MP003; Mass Burial 1",665,20);
R_Date("PSUAMS-1259; MP279; Mass Burial 1", 655, 25);		R_Date("UCIAMS-140825; MP005; Mass Burial 1",665,20);
R_Date("UCIAMS-140822; MP002; Mass Burial 1", 655, 20);		R_Date("UCIAMS-135068; MP001; Mass Burial 1",660,15);
};		R_Combine("Burial 18")
R_Combine("Burial 20")		{
{		R_Date("PSUAMS-1259; MP279; Mass Burial 1",655,25);
R_Date("PSUAMS-1257; MP277; Mass Burial 1", 680, 30);		R_Date("UCIAMS-140822; MP002; Mass Burial 1",655,20);
R_Date("UCIAMS-140824; MP004; Mass Burial 1", 635, 20);		};
};		R_Combine("Burial 20")
R_Date("PSUAMS-1131; MP168; Mass Burial 1",635,20);		{
R_Combine("Burial 21")		R_Date("PSUAMS-1257; MP277; Mass Burial 1",680,30);
{		R_Date("UCIAMS-140824; MP004; Mass Burial 1", 635,20);
R_Date("PSUAMS-1158; MP132; Mass Burial 1", 620, 20);		};
R_Date("UCIAMS-158559; MP098; Mass Burial 1", 605, 20);		R_Date("PSUAMS-1131; MP168; Mass Burial 1",635,20);
};		R_Date("UCIAMS-140826; MP006; Mass Burial 1",620,20);
R_Date("UCIAMS-140826; MP006; Mass Burial 1", 620, 20);		R_Combine("Burial 21")
R_Date("UCIAMS-142301; MP010; Q.162 group (Mass Burial 3)", 540, 20);		{
R_Date("UCIAMS-158556; MP095; Q.162 group (Mass Burial 3)", 535, 20);		R_Date("PSUAMS-1158; MP132; Mass Burial 1",620,20);
R_Date("UCIAMS-158557; MP096; Q.162 group (Mass Burial 3)", 485, 20);		R_Date("UCIAMS-158559; MP098; Mass Burial 1",605,20);
R_Date("UCIAMS-142302; MP011; Q.162 group (Mass Burial 3)", 480, 20);		};
R_Date("UCIAMS-158558; MP097; Q.162 group (Mass Burial 3)", 460, 20);		R_Date("PSUAMS-1178; MP222; Mass Burial 2",605,20);
R_Date("UCIAMS-140852; MP013; Q.162 group (Mass Burial 3)", 450, 20);
R_Date("UCIAMS-142300; MP009; Q.162 group (Mass Burial 3)", 445, 20);		};
R_Date("UCIAMS-142304; MP014; Q.162 group (Mass Burial 3)", 430, 20);		Boundary("End MB1 and MB2");
R_Date("UCIAMS-142303; MP012; Q.162 group (Mass Burial 3)", 420, 20);		};
R_Date("UCIAMS-135070; MP018; Q.162 group (Mass Burial 3 outlier)", 405, 15);		Sequence("Mass Burial 3")
R_Date("UCIAMS-135069; MP007; Q.162 group (Mass Burial 3)", 365, 15);		{
R_Date("UCIAMS-140827; MP008; Q.162 group (Mass Burial 3)", 345, 20);		After("TPQ 14th C.")
};		{
};		C_Date("TPQ 14th C.", 1350, 5);
		};
		Boundary("Start MB3");
		Phase("MB 3")
		{
		R_Date("UCIAMS-142301; MP010; Q.162 group (Mass Burial 3)", 540, 20);
		R_Date("UCIAMS-158556; MP095; Q.162 group (Mass Burial 3)", 535, 20);
		R_Date("UCIAMS-158557; MP096; Q.162 group (Mass Burial 3)", 485, 20);
		R_Date("UCIAMS-142302; MP011; Q.162 group (Mass Burial 3)", 480, 20);
		R_Date("UCIAMS-158558; MP097; Q.162 group (Mass Burial 3)", 460, 20
		R_Date("UCIAMS-140852; MP013; Q.162 group (Mass Burial 3)", 450, 20);
		R_Date("UCIAMS-142300; MP009; Q.162 group (Mass Burial 3)", 445, 20);
		R_Date("UCIAMS-142304; MP014; Q.162 group (Mass Burial 3)", 430, 20);
		R_Date("UCIAMS-142303; MP012; Q.162 group (Mass Burial 3)", 420, 20);
		R_Date("UCIAMS-135070; MP018; Q.162 group (Mass Burial 3)", 405, 15);
		};
		Boundary("End MB3");
		};
		};
