# Supplementary material for: Drought-Induced Civil Conflict Among the Ancient Maya
Source: Nat Commun. 2022 Jul 19;13:3911. doi: 10.1038/s41467-022-31522-x (PMC9296624; doi:10.1038/s41467-022-31522-x)
Supplement: Supplementary file 9 — Source Data [file 41467_2022_31522_MOESM9_ESM.xlsx]

## Sheet: Figure 2b
Date (cal CE)	Uniform prior	Modeled posterior
1050	0	0
1051	0	0
1052	2.4052e-07	0
1053	4.81e-07	0
1054	9.621e-07	0
1055	1.6837e-06	0
1056	1.6837e-06	0
1057	1.4431e-06	0
1058	9.621e-07	0
1059	7.216e-07	0
1060	4.81e-07	0
1061	4.81e-07	0
1062	4.81e-07	0
1063	4.81e-07	0
1064	4.81e-07	0
1065	4.81e-07	0
1066	4.81e-07	0
1067	4.81e-07	0
1068	4.81e-07	0
1069	4.81e-07	0
1070	4.81e-07	0
1071	4.81e-07	0
1072	4.81e-07	0
1073	4.81e-07	0
1074	4.81e-07	0
1075	4.81e-07	0
1076	4.81e-07	0
1077	2.4052e-07	0
1078	2.4052e-07	0
1079	0	0
1080	0	0
1081	0	0
1082	0	0
1083	0	0
1084	0	0
1085	0	0
1086	0	0
1087	0	0
1088	0	0
1089	0	0
1090	0	0
1091	0	0
1092	0	0
1093	0	0
1094	0	0
1095	0	0
1096	0	0
1097	0	0
1098	0	0
1099	0	0
1100	0	0
1101	0	0
1102	0	0
1103	0	0
1104	0	0
1105	0	0
1106	0	0
1107	0	0
1108	0	0
1109	0	0
1110	0	0
1111	0	0
1112	0	0
1113	0	0
1114	0	0
1115	0	0
1116	0	0
1117	0	0
1118	0	0
1119	0	0
1120	0	0
1121	0	0
1122	0	0
1123	0	0
1124	0	0
1125	0	0
1126	0	0
1127	0	0
1128	0	0
1129	0	0
1130	0	0
1131	0	0
1132	0	0
1133	0	0
1134	0	0
1135	0	0
1136	0	0
1137	0	0
1138	0	0
1139	0	0
1140	0	0
1141	0	0
1142	0	0
1143	0	0
1144	0	0
1145	0	0
1146	0	0
1147	0	0
1148	0	0
1149	0	0
1150	0	0
1151	0	0
1152	0	0
1153	0	0
1154	0	0
1155	2.4052e-07	0
1156	4.81e-07	0
1157	9.621e-07	0
1158	2.1647e-06	0
1159	4.57e-06	0
1160	6.494e-06	0
1161	1.1064e-05	0
1162	2.1407e-05	0
1163	3.439e-05	0
1164	5.508e-05	0
1165	0.0001003	0
1166	0.00015418	0
1167	0.000241	0
1168	0.00031244	0
1169	0.00031244	0
1170	0.00031244	0
1171	0.00027468	0
1172	0.00027468	0
1173	0.00027468	0
1174	0.00027468	0
1175	0.0003548	0
1176	0.0004548	0
1177	0.0005785	0
1178	0.0008187	0
1179	0.0011391	0
1180	0.0015586	0
1181	0.0019028	0
1182	0.0023057	0
1183	0.0025308	0
1184	0.0025308	0
1185	0.0023057	0
1186	0.0020964	0
1187	0.0017236	0
1188	0.0015586	0
1189	0.0014066	0
1190	0.0012671	0
1191	0.0010222	0
1192	0.0008187	0
1193	0.0006509	0
1194	0.0004548	0
1195	0.0003548	0
1196	0.00031244	0
1197	0.00027468	0
1198	0.00031244	0
1199	0.0003548	0
1200	0.0004548	0
1201	0.0006509	0
1202	0.0008187	0
1203	0.0010222	0
1204	0.0011391	0
1205	0.0011391	0
1206	0.0011391	0
1207	0.0011391	0
1208	0.0012671	0
1209	0.0014066	0
1210	0.0015586	0
1211	0.0015774	0
1212	0.0017484	0
1213	0.0021354	0
1214	0.0025875	0
1215	0.0031109	0
1216	0.004042	0
1217	0.005576	0
1218	0.008192	0
1219	0.011535	0
1220	0.01633	0
1221	0.020513	0
1222	0.023807	0
1223	0.026733	0
1224	0.028773	0
1225	0.030149	0
1226	0.031366	0
1227	0.03179	0
1228	0.03264	0
1229	0.03306	0
1230	0.03389	0
1231	0.03432	0
1232	0.03517	0
1233	0.0356	0
1234	0.03647	0
1235	0.03647	0
1236	0.03647	0
1237	0.03647	0
1238	0.03603	0
1239	0.0356	0
1240	0.03517	0
1241	0.03474	0
1242	0.03432	0
1243	0.03389	0
1244	0.03348	0
1245	0.03306	0
1246	0.03264	0
1247	0.03222	0
1248	0.03179	0
1249	0.03179	0
1250	0.031366	0
1251	0.031366	0
1252	0.03179	0
1253	0.03222	0
1254	0.03264	0
1255	0.03306	0
1256	0.03306	0
1257	0.03348	0
1258	0.03389	0
1259	0.03432	0
1260	0.03517	0
1261	0.03647	0
1262	0.03736	0
1263	0.03872	0
1264	0.0405	0
1265	0.04176	0
1266	0.04318	0
1267	0.04396	0
1268	0.04448	0
1269	0.0444	0
1270	0.04362	0
1271	0.04253	0
1272	0.04107	0
1273	0.0393	0
1274	0.03664	0
1275	0.03392	0
1276	0.030946	0
1277	0.028929	0
1278	0.030165	0
1279	0.03677	0
1280	0.04991	0
1281	0.06679	0
1282	0.08468	0
1283	0.10118	0
1284	0.11922	0
1285	0.13344	0
1286	0.14311	0
1287	0.15283	0
1288	0.16729	0
1289	0.17203	0
1290	0.18131	0
1291	0.19024	0
1292	0.19453	0
1293	0.20273	0
1294	0.20659	0
1295	0.21381	0
1296	0.22313	0
1297	0.23037	0
1298	0.23634	0
1299	0.23735	0
1300	0.23293	0
1301	0.22372	0
1302	0.21006	0
1303	0.18947	0
1304	0.17321	0
1305	0.15723	0
1306	0.14231	0
1307	0.13208	0
1308	0.12577	0
1309	0.12275	0
1310	0.11984	0
1311	0.11701	0
1312	0.11701	0
1313	0.11606	0
1314	0.11606	0
1315	0.11606	0
1316	0.11606	0
1317	0.11606	0
1318	0.1108	0
1319	0.10586	0
1320	0.0989	0
1321	0.09016	0
1322	0.08166	0
1323	0.07319	0
1324	0.0627	0
1325	0.05469	0
1326	0.04581	0
1327	0.04015	0
1328	0.03622	0
1329	0.035	0
1330	0.0343	0
1331	0.0343	0
1332	0.0343	0
1333	0.03458	0
1334	0.035	0
1335	0.03554	0
1336	0.03702	0
1337	0.03795	0
1338	0.03899	0
1339	0.03899	0
1340	0.03899	0
1341	0.03899	0
1342	0.03899	0
1343	0.03899	0
1344	0.03899	6.235e-06
1345	0.04015	6.2571e-06
1346	0.04142	5.2097e-05
1347	0.04142	9.5859e-05
1348	0.04279	0.000195775
1349	0.04279	0.000310446
1350	0.04279	0.000593834
1351	0.04425	0.00104787
1352	0.04581	0.00167286
1353	0.05094	0.00300635
1354	0.05863	0.00552705
1355	0.06686	0.0105377
1356	0.07531	0.0172965
1357	0.086	0.0277896
1358	0.09478	0.0430225
1359	0.10168	0.0613657
1360	0.11162	0.0881739
1361	0.11984	0.11977
1362	0.12577	0.157292
1363	0.13539	0.207636
1364	0.1496	0.265424
1365	0.16115	0.340714
1366	0.17729	0.439772
1367	0.18947	0.551927
1368	0.20496	0.65137
1369	0.21854	0.72643
1370	0.22678	0.727579
1371	0.23445	0.696309
1372	0.23667	0.665381
1373	0.23773	0.642453
1374	0.23783	0.629301
1375	0.23783	0.628309
1376	0.2405	0.641321
1377	0.23582	0.667239
1378	0.22664	0.708458
1379	0.21374	0.726842
1380	0.19412	0.68833
1381	0.18145	0.602529
1382	0.16874	0.495807
1383	0.15644	0.405376
1384	0.14864	0.32462
1385	0.14123	0.262753
1386	0.13427	0.206904
1387	0.12468	0.161233
1388	0.11339	0.12182
1389	0.10348	0.0914524
1390	0.09231	0.0657251
1391	0.08166	0.0454976
1392	0.07108	0.0306374
1393	0.05863	0.0185515
1394	0.04916	0.011237
1395	0.04142	0.00656883
1396	0.03554	0.00405627
1397	0.03415	0.00277094
1398	0.0355	0.00277081
1399	0.03894	0.00338752
1400	0.04137	0.00426663
1401	0.04422	0.00518961
1402	0.04743	0.00648546
1403	0.05277	0.00871675
1404	0.05853	0.0111793
1405	0.06442	0.0142992
1406	0.072	0.0191245
1407	0.08018	0.02519
1408	0.08507	0.0321795
1409	0.08822	0.0387542
1410	0.08965	0.0446479
1411	0.08976	0.0516016
1412	0.0895	0.0590952
1413	0.08906	0.067137
1414	0.0888	0.073503
1415	0.0888	0.0840855
1416	0.0888	0.0945573
1417	0.0888	0.108653
1418	0.08853	0.122252
1419	0.08827	0.136017
1420	0.0878	0.147494
1421	0.08746	0.158225
1422	0.08853	0.164411
1423	0.09275	0.164957
1424	0.10073	0.16318
1425	0.10984	0.162461
1426	0.12109	0.166006
1427	0.13066	0.168404
1428	0.13744	0.172324
1429	0.14092	0.177128
1430	0.14446	0.180088
1431	0.14803	0.185836
1432	0.15527	0.192153
1433	0.16255	0.196857
1434	0.16981	0.20336
1435	0.18402	0.21271
1436	0.19416	0.220896
1437	0.20665	0.22995
1438	0.21505	0.240527
1439	0.22245	0.246623
1440	0.22677	0.251603
1441	0.23224	0.260968
1442	0.23639	0.26669
1443	0.23914	0.272297
1444	0.24052	0.27594
1445	0.23926	0.278296
1446	0.23661	0.276128
1447	0.23098	0.272705
1448	0.2232	0.260365
1449	0.21615	0.249346
1450	0.20824	0.233812
1451	0.20254	0.219403
1452	0.19655	0.200375
1453	0.19028	0.182676
1454	0.18041	0.159342
1455	0.16645	0.130205
1456	0.14784	0.10031
1457	0.12822	0.0736319
1458	0.10817	0.0522485
1459	0.09245	0.0359542
1460	0.07766	0.025466
1461	0.07418	0.0209455
1462	0.0708	0.0170974
1463	0.07418	0.0162186
1464	0.07766	0.0151623
1465	0.08124	0.0144645
1466	0.0849	0.0135409
1467	0.08124	0.0113729
1468	0.07766	0.00953125
1469	0.07418	0.00803697
1470	0.0708	0.00671853
1471	0.0708	0.00559581
1472	0.06753	0.00429158
1473	0.06136	0.00332085
1474	0.0557	0.00273122
1475	0.04825	0.00188947
1476	0.04205	0.00116663
1477	0.03707	0.000737484
1478	0.03435	0.00062701
1479	0.03207	0.000391713
1480	0.030167	0.000337461
1481	0.029334	0.000252132
1482	0.027989	0.000204154
1483	0.027365	0.000118745
1484	0.027365	9.79109e-05
1485	0.027365	0.000106305
1486	0.027365	8.33449e-05
1487	0.027365	9.3704e-05
1488	0.027226	5.4132e-05
1489	0.026628	6.0452e-05
1490	0.02607	4.79749e-05
1491	0.025545	4.7955e-05
1492	0.025047	1.8736e-05
1493	0.024111	1.4629e-05
1494	0.023662	1.2488e-05
1495	0.022782	1.46228e-05
1496	0.022344	2.0852e-05
1497	0.021903	6.2588e-06
1498	0.021903	1.6675e-05
1499	0.021459	4.149e-06
1500	0.021459	4.1841e-06
1501	0.021459	6.2588e-06
1502	0.021008	1.0379e-05
1503	0.020551	0
1504	0.020086	0
1505	0.019613	0
1506	0.019133	0
1507	0.018644	0
1508	0.018148	0
1509	0.017139	0
1510	0.016627	0
1511	0.015595	0
1512	0.015072	0
1513	0.014542	0
1514	0.014542	0
1515	0.01456	0
1516	0.01456	0
1517	0.01456	0
1518	0.014044	0
1519	0.013531	0
1520	0.012019	0
1521	0.011044	0
1522	0.009647	0
1523	0.008341	0
1524	0.007137	0
1525	0.005582	0
1526	0.004343	0
1527	0.003299	0
1528	0.0024425	0
1529	0.0019146	0
1530	0.001562	0
1531	0.0013089	0
1532	0.0010893	0
1533	0.000991	0
1534	0.000991	0
1535	0.0010893	0
1536	0.0011952	0
1537	0.0013491	0
1538	0.0017015	0
1539	0.0020088	0
1540	0.0022561	0
1541	0.0025447	0
1542	0.00264	0
1543	0.0029551	0
1544	0.0027444	0
1545	0.0025447	0
1546	0.0023559	0
1547	0.0021772	0
1548	0.0021772	0
1549	0.0021772	0
1550	0.0025447	0
1551	0.0029551	0
1552	0.00341	0
1553	0.00391	0
1554	0.004179	0
1555	0.004459	0
1556	0.004751	0
1557	0.005371	0
1558	0.0057	0
1559	0.006394	0
1560	0.007137	0
1561	0.007527	0
1562	0.007928	0
1563	0.007527	0
1564	0.007137	0
1565	0.006394	0
1566	0.006041	0
1567	0.0057	0
1568	0.005582	0
1569	0.0057	0
1570	0.006394	0
1571	0.00676	0
1572	0.007527	0
1573	0.007928	0
1574	0.008765	0
1575	0.0092	0
1576	0.010103	0
1577	0.010569	0
1578	0.011044	0
1579	0.011044	0
1580	0.011528	0
1581	0.011528	0
1582	0.011528	0
1583	0.011528	0
1584	0.011528	0
1585	0.011044	0
1586	0.011044	0
1587	0.011528	0
1588	0.012019	0
1589	0.013021	0
1590	0.014044	0
1591	0.015595	0
1592	0.016627	0
1593	0.017646	0
1594	0.018644	0
1595	0.019613	0
1596	0.019613	0
1597	0.020086	0
1598	0.020551	0
1599	0.021008	0
1600	0.021459	0
1601	0.022344	0
1602	0.023662	0
1603	0.025047	0
1604	0.02607	0
1605	0.026628	0
1606	0.026628	0
1607	0.025545	0
1608	0.024571	0
1609	0.023662	0
1610	0.022782	0
1611	0.022344	0
1612	0.022344	0
1613	0.022344	0
1614	0.022344	0
1615	0.021903	0
1616	0.021459	0
1617	0.020086	0
1618	0.018148	0
1619	0.016627	0
1620	0.01456	0
1621	0.012517	0
1622	0.010569	0
1623	0.009647	0
1624	0.0092	0
1625	0.008765	0
1626	0.008765	0
1627	0.0092	0
1628	0.0092	0
1629	0.008341	0
1630	0.007526	0
1631	0.00676	0
1632	0.005371	0
1633	0.00391	0
1634	0.0029551	0
1635	0.0020088	0
1636	0.0014311	0
1637	0.000991	0
1638	0.0007377	0
1639	0.0004849	0
1640	0.00030907	0
1641	0.00016837	0
1642	0.00010006	0
1643	5.749e-05	0
1644	3.199e-05	0
1645	2.0204e-05	0
1646	1.2507e-05	0
1647	7.697e-06	0
1648	3.848e-06	0
1649	2.1647e-06	0
1650	1.4431e-06	0
1651	9.621e-07	0
1652	7.216e-07	0
1653	4.81e-07	0
1654	4.81e-07	0
1655	2.4052e-07	0
1656	2.4052e-07	0
1657	0	0
1658	0	0

## Sheet: Figure 2e iii
Fig. 2E - Aguada Xcaamal record	AD/BC Oxcal v4	MWI d18O P. cor.		AD/BC Oxcal	MWI1 d18O P. cor.		AD/BC Oxcal	A. becarrii
	1355	-0.76		2001			2001	4
	1348	-0.46		1995	1.17		1995	3
	1341	-0.6		1988	1.95		1988	3
	1334	-1.39		1982	0.12		1982	1
	1327	-0.55		1975	1.47		1975	1
	1320	-0.96		1969	1.11		1969	1
	1314	-0.61		1963	0.97		1963	0
	1307	-0.87		1956	0.69		1956	1
	1300	-0.85		1950	1.02		1950	0
	1293	-0.79		1943	1.21		1943	4
	1286	-1.28		1937	1.11		1937	2
	1279	-1.15		1930	-1.37		1930	4
	1273	-0.73		1924	-1.48		1924	7
	1266	-0.87		1918	0.38		1918	4
	1259	-1.21		1911	0.68		1911	26
	1252	-0.66		1905	0.13		1905	49
	1245	-0.62		1898	1.22		1898	41
	1239	-0.11		1892	1.34		1892	26
	1232	-2.89		1885	2.48		1885	58
	1225	-0.62		1879	5.05		1879	24
	1218	-0.54		1873	0.5		1873	114
	1211	-1.38		1866	-0.21		1866	140
	1204	-1.05		1860	1.6		1860	128
	1198	-1.24		1853	0.35		1853	119
	1191	-1.08		1847	-0.23		1847	130
	1184	-1.6		1841	-0.23		1841	108
	1177	-1.61		1834	2.52		1834	105
	1170	-2.79		1828	1.96		1828	74
	1163	-1.56		1821	1.47		1821	102
	1157	-1.91		1815	0.02		1815	122
	1150	-1.22		1809	1.75		1809	71
	1143	-1.45		1802	0.76		1802	74
	1136	-1.52		1796	1.09		1796	38
	1129	-1.73		1789	1.4		1789	67
	1122	-1.65		1783	-1.23		1783	97
	1115	-1.25		1777	1.92		1777	11
	1109	-1.67		1770	0.87		1770	24
	1102	-1.18		1764	1.86		1764	20
	1095	-1.02		1757	1.02		1757	75
	1088	-1.38		1751	3.3		1751	79
	1081	-1.11		1745	0.75		1745	109
	1074	-1.54		1738	3.78		1738	179
	1067			1732	1.41		1732	52
	1060			1725	1.17		1725	53
	1053			1719	1.59		1719	56
	1046			1712	0.77		1712	6
	1039	-1.39		1706	1.52		1706	72
	1032	-1.28		1700	2.36		1700	178
	1026	-1.4		1693	1.71		1693	205
	1019	-1.5		1687	1.15		1687	103
	1012	-1.6		1680	0.85		1680	81
	1005	-1.42		1674	0.59		1674	81
	998	-1.09		1668	1.39		1668	98
	991	-0.67		1661	0.42		1661	96
	984	-0.95		1654	0.48		1654	108
	977	-1.34		1647	3.64		1647	84
	970	-1.28		1640	3.82		1640	75
	963	-0.9		1632			1632	100
	956	-0.89		1625	2.92		1625	148
	949	-0.74		1618	3		1618	109
	943	-0.84		1611	2.57		1611	76
	936	-0.18		1604	0.45		1604	76
	929	-0.85		1597	0.87		1597	186
	922	-1.17		1589	1.98		1589	124
	915	-1.03		1582	-0.9		1582	116
	908	-0.83		1575	0.38		1575	199
	901	-1.1		1568	0.88		1568	81
	894	-0.79		1561	2.98		1561	61
	887	-1.1		1553	1.87		1553	102
	880	-1.45		1546	3.28		1546	68
	873	-1.52		1539	2.67		1539	106
	866	-1.14		1531	-0.04		1531	114
	859	-0.62		1522	1.82		1522	66
	852	-1.27		1514	0.85		1514	64
	845	-1.35		1505	1.4		1505	53
	838	-1.25		1497	1.35		1497	113
	832	-1.31		1489	2.45		1489	58
	825	-1.13		1480	0.89		1480	73
	818	-1.23		1472	2.96		1472	199
	811	-1.37		1466	0.96		1466	78
	804	-1.06		1461	1.98		1461	137
	797	-1.25		1456			1456	76
	790	-0.73		1451	-0.58		1451	246
	783	-0.63		1446	0.33		1446	260
	776	-0.88		1440	1.1		1440	124
	766	-0.62		1435	0.42		1435	96
	757	-1.36		1430	-0.96		1430	50
	747	-1.6		1425	1.33		1425	7
	737	-1.06		1420	-1.13		1420	13
	727	-0.8		1414	-0.3		1414	17
	717	-0.32		1409	0.02		1409	15
	707	-0.98		1402	-0.85		1402	3
	698	-0.92		1395	-0.54		1395	9
	688	-0.94		1389	-0.99		1389	3
	678	-1.03		1382	-0.38		1382	5
	668	-1.01		1375	-0.76		1375	2
	658	-0.64		1368	-0.2		1368	4
	649	-0.57		1361	-0.92		1361	1
	639	-0.75
	634	-1.35
	630	-0.35
	625	-0.44
	620	-1.24
	616	-1.53
	611	-0.73
	606	0.23
	602	-0.7
	597	-1.13
	584	-0.2
	571	-0.37
	558	-0.88
	544	-1.16
	531	-0.3
	518	-0.75
	505	-1.1
	492	-1.33
	478	-0.97
	465	-1.12
	452	-1.61
	439	-0.46
	426	0.08
	412	-1.3
	399	-0.25
	386	-0.51
	373	-0.61
	364	-0.36
	355	-0.1
	346
	337
	328
	318	-0.95
	309	-1.21
	300	-0.74
	291	-1.31
	282	-1.11
	273	-1.05
	264	-1.1
	255	-0.63
	246	-1.15
	237	-1.31
	227	-0.96
	218	-0.68
	209	-1.01
	200	-1.3
	191	-1.63
	182	-1.64
	173	-1.46
	164	-0.92
	155	-1.23
	145	-0.88
	136	-0.72
	127	-0.85
	118	-0.91
	109	-1.12
	100	-1.01
	91	-0.9
	82	-0.75
	73	-0.34
	64	-1.39
	55	-0.95
	45	-0.79

## Sheet: Figure 2e iv
Fig. 2E iv - Tzabnah Cave d18O	Year CE	Distance from Top (cm)	Average d18O (permil VPDB)
	2004	0	-4.65231
This record has originally been published by Medina-Elizalde et al. 2010:	2001.67	0.06	-5.30982
Medina-Elizalde, M., S.J. Burns, D.W. Lea, Y. Asmerom, L. von Gunten,	2000.5	0.09	-6.10628
V. Polyak, M. Vuille, and A. Karmalkar. 2010.	2000.11	0.1	-6.1727
High resolution stalagmite climate record from the Yucatán Peninsula	1999.33	0.12	-6.19369
spanning the Maya terminal classic period.	1998.16	0.15	-5.68771
Earth Planet. Sci. Lett. doi:10.1016/j.epsl.2010.08.016	1996.22	0.2	-4.90766
	1995.83	0.21	-5.24548
	1994.27	0.25	-5.12541
	1993.49	0.27	-5.15969
	1992.33	0.3	-4.8648
	1991.16	0.33	-5.07623
	1990.38	0.35	-4.83741
	1989.99	0.36	-5.04029
	1988.82	0.39	-4.91788
	1988.43	0.4	-4.81687
	1987.65	0.42	-4.97424
	1986.48	0.45	-5.1156
	1985.32	0.48	-4.94967
	1984.54	0.5	-5.23726
	1984.15	0.51	-5.3328
	1982.99	0.54	-5.38979
	1982.6	0.55	-5.42224
	1981.82	0.57	-5.38822
	1980.65	0.6	-5.2406
	1979.49	0.63	-5.26509
	1978.71	0.65	-5.51239
	1978.32	0.66	-5.29014
	1977.15	0.69	-5.39744
	1976.76	0.7	-5.36292
	1975.98	0.72	-5.41622
	1974.81	0.75	-5.91195
	1973.65	0.78	-5.59375
	1972.87	0.8	-5.738
	1972.48	0.81	-5.8336
	1971.31	0.84	-6.01824
	1970.92	0.85	-5.8121
	1970.14	0.87	-6.02382
	1968.98	0.9	-5.97628
	1967.81	0.93	-5.94325
	1967.03	0.95	-5.92231
	1966.64	0.96	-5.96036
	1965.48	0.99	-5.83436
	1965.09	1	-5.20118
	1964.31	1.02	-6.02778
	1963.14	1.05	-5.32578
	1961.97	1.08	-5.58809
	1961.19	1.1	-4.78273
	1960.8	1.11	-4.80897
	1959.64	1.14	-5.11425
	1959.25	1.15	-4.52257
	1958.47	1.17	-4.78793
	1957.3	1.2	-4.92849
	1956.14	1.23	-4.65327
	1955.36	1.25	-5.45973
	1954.97	1.26	-4.79481
	1953.8	1.29	-4.89433
	1953.41	1.3	-5.36285
	1952.63	1.32	-4.90445
	1951.47	1.35	-5.54627
	1950.3	1.38	-5.38308
	1949.52	1.4	-4.90095
	1947.57	1.45	-4.67825
	1946.79	1.47	-4.97339
	1945.63	1.5	-4.87946
	1944.46	1.53	-4.69914
	1943.68	1.55	-4.967
	1943.29	1.56	-5.01582
	1942.13	1.59	-4.82666
	1941.74	1.6	-4.61372
	1940.96	1.62	-4.84166
	1939.79	1.65	-4.76308
	1938.63	1.68	-4.96635
	1937.85	1.7	-5.11767
	1937.46	1.71	-5.03227
	1936.29	1.74	-5.06178
	1935.9	1.75	-4.8756
	1935.12	1.77	-5.12246
	1933.95	1.8	-5.62293
	1932.79	1.83	-5.6782
	1932.01	1.85	-5.31092
	1931.62	1.86	-5.55232
	1930.45	1.89	-5.74252
	1930.06	1.9	-4.75818
	1929.28	1.92	-5.30369
	1928.12	1.95	-5.01543
	1926.95	1.98	-4.98947
	1926.17	2	-4.75713
	1925.78	2.01	-4.95767
	1924.62	2.04	-4.97111
	1924.23	2.05	-4.83134
	1922.28	2.1	-4.88646
	1921.11	2.13	-4.96142
	1920.33	2.15	-5.01467
	1919.94	2.16	-4.95166
	1918.78	2.19	-5.1624
	1918.39	2.2	-5.60625
	1917.61	2.22	-4.84332
	1916.44	2.25	-5.10346
	1915.28	2.28	-5.99565
	1914.5	2.3	-4.52004
	1914.11	2.31	-5.12563
	1912.94	2.34	-5.00511
	1912.55	2.35	-3.83671
	1911.77	2.37	-3.90207
	1910.61	2.4	-4.67372
	1909.44	2.43	-4.35787
	1908.66	2.45	-5.07662
	1908.27	2.46	-5.94462
	1907.11	2.49	-5.34711
	1906.72	2.5	-5.49735
	1905.94	2.52	-6.48664
	1904.77	2.55	-5.64675
	1903.6	2.58	-5.40641
	1902.82	2.6	-5.59162
	1902.43	2.61	-5.80437
	1901.27	2.64	-6.7838
	1900.88	2.65	-5.76937
	1900.1	2.67	-5.60055
	1898.93	2.7	-5.98588
	1897.77	2.73	-5.47382
	1896.99	2.75	-5.27047
	1896.6	2.76	-6.18805
	1895.43	2.79	-5.14691
	1895.04	2.8	-5.1468
	1894.26	2.82	-5.53429
	1893.1	2.85	-5.25774
	1891.93	2.88	-5.57898
	1891.15	2.9	-5.48104
	1890.76	2.91	-5.26987
	1889.59	2.94	-5.37601
	1889.2	2.95	-5.78674
	1888.42	2.97	-5.43533
	1887.26	3	-5.96263
	1886.09	3.03	-6.21722
	1885.31	3.05	-4.94478
	1884.92	3.06	-5.71657
	1883.76	3.09	-4.77077
	1883.37	3.1	-4.7176
	1882.59	3.12	-5.10922
	1881.42	3.15	-4.81947
	1880.26	3.18	-4.7491
	1879.48	3.2	-5.23217
	1877.53	3.25	-5.20609
	1875.58	3.3	-5.11732
	1873.64	3.35	-5.11185
	1871.69	3.4	-4.71967
	1869.75	3.45	-4.07812
	1867.8	3.5	-4.0363
	1865.86	3.55	-4.40315
	1863.91	3.6	-4.52548
	1861.96	3.65	-4.74731
	1860.02	3.7	-4.92802
	1858.07	3.75	-5.07385
	1856.13	3.8	-5.41765
	1854.18	3.85	-5.35297
	1852.24	3.9	-5.70162
	1848.34	4	-5.21468
	1844.45	4.1	-5.09414
	1842.51	4.15	-5.01417
	1840.56	4.2	-5.23376
	1838.62	4.25	-5.17509
	1836.67	4.3	-6.00068
	1832.78	4.4	-6.0491
	1828.89	4.5	-5.50132
	1825	4.6	-5.35996
	1821.1	4.7	-6.25624
	1817.21	4.8	-6.51437
	1815.27	4.85	-5.79327
	1813.32	4.9	-5.16843
	1811.38	4.95	-5.35315
	1809.43	5	-5.76471
	1805.54	5.1	-6.30397
	1801.65	5.2	-6.67193
	1797.76	5.3	-5.85497
	1793.86	5.4	-5.44412
	1789.97	5.5	-6.20074
	1788.03	5.55	-6.22062
	1786.08	5.6	-6.29836
	1784.14	5.65	-6.41668
	1782.19	5.7	-6.80835
	1780.24	5.75	-6.93856
	1778.3	5.8	-6.90613
	1776.35	5.85	-6.65029
	1774.41	5.9	-6.16349
	1772.46	5.95	-6.14517
	1770.52	6	-6.40647
	1768.57	6.05	-5.96245
	1766.62	6.1	-5.29564
	1764.68	6.15	-6.33412
	1762.73	6.2	-6.68407
	1760.79	6.25	-4.92439
	1758.84	6.3	-4.7971
	1754.95	6.4	-5.14806
	1751.06	6.5	-5.31938
	1747.17	6.6	-5.31557
	1743.28	6.7	-4.76957
	1739.38	6.8	-4.40002
	1731.6	7	-4.99426
	1727.71	7.1	-5.18911
	1723.82	7.2	-5.27971
	1719.93	7.3	-5.40832
	1716.04	7.4	-4.98374
	1708.25	7.6	-4.37718
	1704.36	7.7	-4.95602
	1700.47	7.8	-5.47431
	1696.58	7.9	-5.70511
	1692.69	8	-5.40264
	1684.91	8.2	-4.39894
	1681.01	8.3	-4.74551
	1677.12	8.4	-4.7055
	1669.34	8.6	-4.18271
	1665.45	8.7	-4.83951
	1661.56	8.8	-4.89691
	1657.67	8.9	-5.48834
	1653.77	9	-6.08484
	1649.88	9.1	-5.07561
	1645.99	9.2	-4.24285
	1642.1	9.3	-4.87012
	1638.21	9.4	-4.01633
	1634.32	9.5	-4.91553
	1630.43	9.6	-4.47376
	1626.53	9.7	-3.72951
	1622.64	9.8	-4.67662
	1618.75	9.9	-4.61099
	1614.86	10	-4.7783
	1610.97	10.1	-4.81169
	1607.08	10.2	-4.04795
	1603.19	10.3	-5.26158
	1599.29	10.4	-4.2651
	1595.4	10.5	-5.12241
	1591.51	10.6	-4.72516
	1587.62	10.7	-5.24103
	1583.73	10.8	-4.93509
	1579.84	10.9	-5.5768
	1575.95	11	-5.78163
	1572.05	11.1	-5.1165
	1568.16	11.2	-5.34864
	1567.03	11.3	-5.44126
	1562.97	11.4	-5.32969
	1558.91	11.5	-5.11096
	1554.84	11.6	-5.52754
	1550.78	11.7	-5.65439
	1546.71	11.8	-5.34194
	1542.65	11.9	-5.46746
	1538.58	12	-5.86224
	1534.52	12.1	-6.36951
	1530.46	12.2	-5.52011
	1522.33	12.4	-5.92064
	1518.26	12.5	-5.57692
	1514.2	12.6	-5.17535
	1510.13	12.7	-5.48866
	1506.07	12.8	-5.47617
	1502.01	12.9	-5.56141
	1497.94	13	-5.25497
	1493.88	13.1	-4.99546
	1489.81	13.2	-5.47829
	1485.75	13.3	-4.43389
	1481.68	13.4	-4.26738
	1477.62	13.5	-4.86988
	1473.56	13.6	-5.2904
	1469.49	13.7	-5.45851
	1465.43	13.8	-5.26526
	1457.3	14	-4.59395
	1453.23	14.1	-4.72016
	1449.17	14.2	-4.53111
	1445.11	14.3	-4.52594
	1441.04	14.4	-4.83856
	1436.98	14.5	-4.90969
	1432.91	14.6	-4.90164
	1428.85	14.7	-5.19552
	1424.78	14.8	-5.03917
	1420.72	14.9	-5.00606
	1416.66	15	-5.09912
	1412.59	15.1	-4.99876
	1408.53	15.2	-4.96529
	1404.46	15.3	-4.24894
	1400.4	15.4	-4.84208
	1396.33	15.5	-4.8153
	1392.27	15.6	-5.26865
	1388.2	15.7	-5.75858
	1384.14	15.8	-4.23859
	1380.08	15.9	-4.7301
	1376.01	16	-4.89244
	1371.95	16.1	-5.28525
	1367.88	16.2	-5.05624
	1363.82	16.3	-5.3141
	1359.75	16.4	-5.1848
	1355.69	16.5	-5.13464
	1351.63	16.6	-4.97545
	1347.56	16.7	-4.27208
	1343.5	16.8	-4.55191
	1340.48	16.9	-4.90617
	1336.53	17	-5.77041
	1332.58	17.1	-4.62892
	1328.64	17.2	-5.17492
	1324.69	17.3	-5.84024
	1320.74	17.4	-5.94236
	1316.8	17.5	-5.70734
	1312.85	17.6	-6.02539
	1308.9	17.7	-4.96629
	1304.96	17.8	-4.5568
	1301.01	17.9	-4.89117
	1297.07	18	-5.19578
	1293.12	18.1	-5.4781
	1289.17	18.2	-5.67053
	1285.23	18.3	-4.80904
	1281.28	18.4	-5.4296
	1277.33	18.5	-4.90383
	1273.39	18.6	-4.86385
	1269.44	18.7	-6.29535
	1265.5	18.8	-5.50867
	1261.55	18.9	-5.59231
	1257.6	19	-4.87498
	1253.66	19.1	-5.70204
	1249.71	19.2	-5.1808
	1245.76	19.3	-4.99731
	1241.82	19.4	-4.99665
	1237.87	19.5	-5.54449
	1233.93	19.6	-5.02815
	1229.98	19.7	-5.38255
	1226.03	19.8	-4.70005
	1222.09	19.9	-5.48797
	1218.14	20	-5.16301
	1214.19	20.1	-5.44389
	1210.25	20.2	-5.29841
	1206.3	20.3	-6.25345
	1202.35	20.4	-5.31025
	1198.41	20.5	-5.51669
	1194.46	20.6	-5.00318
	1190.52	20.7	-5.40721
	1186.57	20.8	-4.54174
	1182.62	20.9	-4.47556
	1178.68	21	-5.55606
	1174.73	21.1	-4.69442
	1170.78	21.2	-4.51291
	1166.84	21.3	-3.77153
	1162.89	21.4	-4.45837
	1158.95	21.5	-4.44469
	1155	21.6	-5.22122
	1151.05	21.7	-4.52086
	1147.11	21.8	-5.83243
	1143.16	21.9	-5.80337
	1139.21	22	-5.23801
	1135.27	22.1	-4.99368
	1131.32	22.2	-5.48107
	1127.38	22.3	-5.65487
	1123.43	22.4	-5.06542
	1119.48	22.5	-5.1026
	1115.54	22.6	-5.1814
	1111.59	22.7	-5.77754
	1107.64	22.8	-5.9288
	1103.7	22.9	-5.83914
	1099.75	23	-6.0872
	1095.8	23.1	-5.75302
	1091.86	23.2	-4.65399
	1087.91	23.3	-4.44514
	1083.97	23.4	-5.04357
	1080.02	23.5	-5.5289
	1076.07	23.6	-4.79131
	1072.13	23.7	-4.88629
	1068.18	23.8	-5.3085
	1064.23	23.9	-4.0971
	1060.29	24	-4.96193
	1056.34	24.1	-4.59973
	1052.4	24.2	-4.17717
	1048.45	24.3	-4.78445
	1044.5	24.4	-4.54142
	1040.56	24.5	-5.7249
	1036.61	24.6	-5.27447
	1032.66	24.7	-4.27078
	1028.72	24.8	-4.8797
	1024.77	24.9	-4.67896
	1020.83	25	-4.14128
	1016.88	25.1	-4.50082
	1012.93	25.2	-4.51845
	1008.99	25.3	-4.79114
	1005.97	25.4	-4.84727
	1003.05	25.5	-5.45189
	1000.12	25.6	-5.54611
	997.2	25.7	-5.55612
	994.28	25.8	-5.75725
	991.36	25.9	-5.77635
	988.44	26	-5.48602
	985.52	26.1	-5.41975
	982.6	26.2	-5.26204
	979.68	26.3	-5.36101
	976.76	26.4	-4.89593
	973.84	26.5	-4.91323
	970.91	26.6	-4.88559
	967.99	26.7	-5.3897
	965.07	26.8	-5.16019
	962.15	26.9	-5.49775
	959.23	27	-5.64835
	956.31	27.1	-5.66301
	953.39	27.2	-5.99852
	950.47	27.3	-6.06209
	949.594	27.33	-6.17071
	948.718	27.36	-6.09064
	947.55	27.4	-5.1256
	946.09	27.45	-4.94794
	945.214	27.48	-5.15648
	944.63	27.5	-5.17921
	944.337	27.51	-5.10664
	943.458	27.54	-4.84121
	942.579	27.57	-4.63956
	941.7	27.6	-5.02215
	940.824	27.63	-4.94925
	939.948	27.66	-4.74503
	939.072	27.69	-4.67754
	938.78	27.7	-4.44626
	938.196	27.72	-3.70645
	937.32	27.75	-3.17426
	936.444	27.78	-3.17737
	935.86	27.8	-3.3727
	935.568	27.81	-3.27486
	934.692	27.84	-3.08265
	933.816	27.87	-3.32479
	932.94	27.9	-3.59874
	932.064	27.93	-3.89305
	931.188	27.96	-4.07917
	930.312	27.99	-3.63789
	930.02	28	-3.92366
	929.436	28.02	-4.03777
	928.56	28.05	-4.38128
	927.684	28.08	-3.78421
	927.1	28.1	-4.12914
	926.808	28.11	-4.72975
	925.932	28.14	-4.30081
	925.056	28.17	-3.48415
	924.18	28.2	-3.67239
	923.304	28.23	-4.08559
	922.428	28.26	-4.01934
	921.552	28.29	-3.77332
	921.26	28.3	-3.9832
	920.676	28.32	-4.03542
	919.8	28.35	-3.67442
	918.924	28.38	-5.14369
	918.34	28.4	-4.5099
	918.048	28.41	-4.71776
	917.172	28.44	-4.14189
	916.296	28.47	-4.75774
	915.42	28.5	-5.33341
	914.541	28.53	-5.66458
	913.662	28.56	-5.04227
	912.783	28.59	-4.85965
	912.49	28.6	-4.08614
	911.906	28.62	-4.49813
	911.03	28.65	-3.93872
	910.154	28.68	-3.56863
	909.57	28.7	-3.39431
	909.278	28.71	-3.66707
	908.402	28.74	-4.30783
	907.526	28.77	-4.88477
	906.65	28.8	-4.93259
	905.774	28.83	-4.91736
	904.022	28.89	-4.65093
	903.73	28.9	-5.0107
	903.146	28.92	-5.03139
	902.27	28.95	-4.58672
	900.81	29	-4.1849
	900.518	29.01	-3.7138
	899.642	29.04	#N/A
	898.766	29.07	-3.72517
	897.89	29.1	-4.0511
	897.014	29.13	-3.6578
	896.138	29.16	-3.70448
	895.262	29.19	-3.19691
	894.97	29.2	-3.6801
	894.386	29.22	-3.25569
	893.51	29.25	-3.94031
	892.05	29.3	-3.86458
	891.758	29.31	-4.3476
	890.882	29.34	#N/A
	889.13	29.4	-4.97946
	887.378	29.46	-4.23216
	886.21	29.5	-4.74368
	885.624	29.52	-5.00212
	883.866	29.58	-4.73775
	883.28	29.6	-4.30727
	882.112	29.64	-4.42335
	881.236	29.67	-5.31963
	880.36	29.7	-5.08556
	879.484	29.73	-5.37744
	878.608	29.76	-5.64138
	877.732	29.79	-6.59605
	877.44	29.8	-5.88345
	874.52	29.9	-5.5206
	871.6	30	-5.18241
	870.724	30.03	-5.05891
	869.848	30.06	-4.79526
	868.972	30.09	-4.5178
	868.68	30.1	-4.45905
	868.096	30.12	-4.81869
	867.22	30.15	-4.42073
	866.344	30.18	-4.72938
	865.76	30.2	-4.72333
	865.468	30.21	-4.6053
	864.592	30.24	-4.45851
	863.716	30.27	-4.29648
	862.84	30.3	-4.23779
	861.964	30.33	-4.5249
	861.088	30.36	-4.63132
	860.212	30.39	-4.68742
	859.92	30.4	-4.62889
	859.336	30.42	#N/A
	858.46	30.45	-4.14256
	857.584	30.48	-4.02131
	857	30.5	-3.65472
	856.707	30.51	-3.93512
	855.828	30.54	-3.76549
	854.949	30.57	-4.03117
	854.07	30.6	-4.86299
	853.194	30.63	-5.00994
	852.318	30.66	-4.74395
	851.442	30.69	-4.67796
	851.15	30.7	#N/A
	850.566	30.72	-4.78055
	849.69	30.75	#N/A
	848.814	30.78	-5.29935
	848.23	30.8	-4.70193
	847.938	30.81	-5.73109
	847.062	30.84	-5.39315
	846.186	30.87	-4.94695
	845.31	30.9	-4.83229
	844.434	30.93	-5.09777
	843.558	30.96	-4.85582
	842.39	31	-3.52528
	840.93	31.05	-4.21558
	840.054	31.08	-4.33702
	839.47	31.1	-4.95552
	839.178	31.11	-4.8084
	838.302	31.14	-5.23486
	837.426	31.17	-4.29532
	836.55	31.2	-4.2947
	834.798	31.26	-3.36452
	833.922	31.29	-3.7236
	833.63	31.3	-4.14022
	833.046	31.32	-3.69205
	832.17	31.35	-3.30376
	831.294	31.38	-3.37634
	830.71	31.4	-3.64085
	830.418	31.41	-3.51013
	829.542	31.44	-3.12618
	828.666	31.47	-3.75004
	827.79	31.5	-3.53185
	826.911	31.53	-3.22934
	826.032	31.56	-3.48327
	825.153	31.59	-3.94268
	824.86	31.6	-4.3817
	824.276	31.62	-4.70306
	823.4	31.65	-3.87079
	822.524	31.68	-4.18978
	821.94	31.7	-3.92503
	821.648	31.71	-4.10372
	820.772	31.74	-4.47899
	819.896	31.77	-4.42423
	819.02	31.8	-4.06602
	818.144	31.83	-4.68347
	817.268	31.86	-4.63831
	816.392	31.89	-5.02927
	816.1	31.9	-5.19796
	815.516	31.92	-5.31056
	814.64	31.95	-4.88665
	813.764	31.98	-5.26643
	813.18	32	-4.96738
	812.888	32.01	-5.13612
	812.012	32.04	-5.24105
	811.136	32.07	-4.42121
	810.26	32.1	-4.4678
	809.384	32.13	-4.52183
	808.508	32.16	-4.02387
	807.632	32.19	-4.14612
	807.34	32.2	-3.94762
	806.756	32.22	-4.1018
	805.88	32.25	#N/A
	804.42	32.3	-4.60211
	801.5	32.4	-4.64394
	798.58	32.5	-5.24111
	795.65	32.6	-5.31769
	792.73	32.7	-4.28968
	789.81	32.8	-5.42512
	786.89	32.9	-4.36111
	783.97	33	-4.83804
	780.95	33.1	-5.205
	778.59	33.2	-5.11034
	776.22	33.3	-5.11917
	773.86	33.4	-5.16208
	771.49	33.5	-4.01726
	769.13	33.6	-4.41896
	766.76	33.7	-4.91123
	764.4	33.8	-4.70901
	762.04	33.9	-4.92467
	759.67	34	-5.23905
	757.31	34.1	-4.51628
	754.94	34.2	-4.8121
	752.58	34.3	-5.10007
	750.22	34.4	-5.35631
	747.85	34.5	-4.39119
	745.49	34.6	-4.87998
	743.12	34.7	-4.7119
	740.76	34.8	-5.18887
	738.39	34.9	-4.21347
	736.03	35	-4.56486
	733.67	35.1	-5.35269
	731.3	35.2	-4.20971
	728.94	35.3	-5.38921
	726.57	35.4	-5.84334
	724.21	35.5	-6.05551
	721.84	35.6	-5.50608
	719.48	35.7	-5.65461
	717.12	35.8	-4.62479
	714.75	35.9	-3.96611
	712.39	36	-4.61905
	710.02	36.1	-5.3322
	707.66	36.2	-4.38094
	705.3	36.3	-5.09432
	702.93	36.4	-5.35175
	698.2	36.6	-4.333
	695.84	36.7	-4.95351
	693.47	36.8	-5.20712
	691.11	36.9	-4.78041
	688.75	37	-5.66053
	684.02	37.2	-5.03207
	681.65	37.3	-4.44201
	679.29	37.4	-5.04193
	676.93	37.5	-6.23873
	674.56	37.6	-5.39029
	672.2	37.7	-4.56188
	669.83	37.8	-5.13323
	668.65	37.85	-4.27198
	667.47	37.9	-3.63898
	666.29	37.95	-2.46026
	665.1	38	-2.69544
	663.92	38.05	-2.92607
	662.74	38.1	-3.19288
	661.56	38.15	-3.31418
	660.38	38.2	-3.79179
	659.19	38.25	-4.51324
	658.01	38.3	-5.04584
	656.83	38.35	-3.53583
	655.65	38.4	-4.94779
	654.47	38.45	-5.10284
	653.28	38.5	-4.79686
	652.1	38.55	-5.01654
	650.92	38.6	-3.93191
	649.74	38.65	-4.08249
	648.55	38.7	-4.86444
	647.37	38.75	-5.59699
	646.19	38.8	-5.15456
	643.83	38.9	-4.84951
	641.46	39	-5.09241
	639.1	39.1	-4.23965
	636.73	39.2	-5.06136
	634.37	39.3	-4.11745
	629.64	39.5	-5.04687
	627.28	39.6	-4.99297
	624.91	39.7	-5.43391
	622.55	39.8	-5.10735
	620.18	39.9	-4.36404
	617.82	40	-4.50865
	615.46	40.1	-4.62867
	613.09	40.2	-4.33844
	610.73	40.3	-4.29129
	608.36	40.4	-5.36998
	606	40.5	-4.84761
	603.63	40.6	-4.25008
	601.27	40.7	-5.36077
	598.91	40.8	-4.93171
	596.54	40.9	-4.65917
	594.18	41	-5.4484
	591.81	41.1	-4.34336
	589.45	41.2	-5.324
	587.09	41.3	-6.39175
	584.72	41.4	-6.23233
	582.36	41.5	-5.27226
	579.99	41.6	-5.64979
	577.63	41.7	-5.11972
	572.9	41.9	-6.31316
	570.54	42	-6.15719
	568.17	42.1	-4.40048
	565.81	42.2	-5.66334
	563.44	42.3	-5.3723
	561.08	42.4	-4.74746
	558.72	42.5	-4.42976
	556.35	42.6	-5.14781
	553.99	42.7	-5.30363
	551.62	42.8	-5.80054
	549.26	42.9	-6.60064
	546.89	43	-5.91662
	544.53	43.1	-6.03411
	542.17	43.2	-4.47773
	539.8	43.3	-4.40994
	537.44	43.4	-3.97811
	535.07	43.5	-3.18452
	532.71	43.6	-4.09309
	530.34	43.7	-4.23348
	527.98	43.8	-4.1255
	525.62	43.9	-4.63804
	523.25	44	-5.47578
	520.89	44.1	-4.51124
	516.16	44.3	-4.55428
	513.8	44.4	-3.68748
	511.43	44.5	-3.53505
	509.07	44.6	-2.54962
	506.7	44.7	-3.53923
	504.34	44.8	-3.64128
	501.97	44.9	-4.27486
	499.61	45	-5.09094
	497.25	45.1	-4.91821
	494.88	45.2	-4.61991
	492.52	45.3	-5.17356
	490.15	45.4	-4.47226
	487.79	45.5	-3.719
	487.082	45.53	-3.15414

## Sheet: Figure 2e v
Fig. 2E - YOK-I d18O record	Distance from stal top (mm)	yrs AD	d18O (permil VPDB)
	0	2006.01	-2.95
	0.1	2006.01	-3.04
	0.2	2005.98	-3.17
	0.3	2005.94	-3.17
	0.4	2005.88	-3.1
	0.5	2005.8	-3.1
	0.6	2005.71	-3.09
	0.7	2005.61	-3.14
	0.8	2005.48	-3.11
	0.9	2005.35	-3.12
	1	2005.19	-3.27
	1.1	2005.02	-3.25
	1.2	2004.84	-3.44
	1.3	2004.64	-3.2
	1.4	2004.42	-3.2
	1.5	2004.2	-3.15
	1.6	2003.95	-3.09
	1.7	2003.7	-3.28
	1.8	2003.43	-3.37
	1.9	2003.14	-3.28
	2	2002.84	-3.43
	2.1	2002.53	-3.33
	2.2	2002.21	-3.3
	2.3	2001.87	-3.5
	2.4	2001.52	-3.4
	2.5	2001.15	-3.32
	2.6	2000.78	-3.47
	2.7	2000.39	-3.39
	2.8	1999.99	-3.31
	2.9	1999.57	-3.42
	3	1999.15	-3.42
	3.1	1998.71	-3.45
	3.2	1998.26	-3.38
	3.3	1997.8	-3.5
	3.4	1997.33	-3.44
	3.5	1996.85	-3.41
	3.6	1996.36	-3.26
	3.7	1995.85	-3.25
	3.8	1995.34	-3.15
	3.9	1994.82	-3.33
	4	1994.28	-3.19
	4.1	1993.74	-3.38
	4.2	1993.18	-3.31
	4.3	1992.62	-3.44
	4.4	1992.05	-3.53
	4.5	1991.47	-3.46
	4.6	1990.88	-3.48
	4.7	1990.28	-3.41
	4.8	1989.67	-3.28
	4.9	1989.05	-3.28
	5	1988.43	-3.24
	5.1	1987.79	-3.28
	5.2	1987.15	-3.25
	5.4	1985.85	-3.35
	5.5	1985.18	-3.39
	5.6	1984.51	-3.29
	5.7	1983.83	-3.19
	5.8	1983.15	-3.35
	5.9	1982.46	-3.34
	6	1981.76	-3.13
	6.1	1981.05	-3.15
	6.2	1980.34	-3.36
	6.3	1979.63	-3.38
	6.4	1978.9	-3.45
	6.5	1978.18	-3.4
	6.6	1977.44	-3.4
	6.7	1976.7	-3.18
	6.8	1975.96	-3.12
	6.9	1975.07	-3.13
	7	1973.91	-3.22
	7.1	1972.54	-3.14
	7.2	1971	-3.31
	7.3	1969.34	-3.21
	7.4	1967.62	-3.38
	7.5	1965.87	-3.3
	7.6	1964.15	-3.45
	7.7	1962.51	-3.42
	7.8	1960.99	-3.45
	7.9	1959.65	-3.3
	8	1958.52	-3.39
	8.1	1957.66	-3.34
	8.2	1957.12	-3.5
	8.3	1956.79	-3.16
	8.4	1956.5	-3.62
	8.5	1956.26	-3.61
	8.6	1956.04	-3.54
	8.7	1955.85	-3.55
	8.8	1955.68	-3.48
	8.9	1955.5	-3.4
	9	1955.32	-3.45
	9.1	1955.13	-3.54
	9.2	1954.91	-3.6
	9.3	1954.65	-3.55
	9.4	1954.36	-3.54
	9.5	1953.99	-3.52
	9.6	1953.55	-3.4
	9.7	1953.04	-3.31
	9.8	1952.46	-3.24
	9.9	1951.82	-3.2
	10	1951.12	-3.29
	10.1	1950.38	-3.4
	10.2	1949.58	-3.51
	10.3	1948.74	-3.59
	10.4	1947.86	-3.58
	10.5	1946.95	-3.4
	10.6	1946.01	-3.47
	10.7	1945.04	-3.52
	10.8	1944.05	-3.47
	10.9	1943.05	-3.43
	11	1942.04	-3.49
	11.1	1941.02	-3.39
	11.2	1940	-3.31
	11.3	1938.98	-3.52
	11.4	1937.97	-3.57
	11.5	1936.97	-3.13
	11.6	1935.99	-3.28
	11.7	1935.03	-3.5
	11.8	1934.1	-3.46
	11.9	1933.2	-3.49
	12	1932.33	-3.48
	12.1	1931.5	-3.48
	12.2	1930.72	-3.47
	12.3	1929.99	-3.61
	12.4	1929.3	-3.47
	12.5	1928.67	-3.36
	12.6	1928.07	-3.44
	12.7	1927.5	-3.44
	12.8	1926.96	-3.37
	12.9	1926.44	-3.61
	13	1925.92	-3.41
	13.1	1925.41	-3.57
	13.2	1924.9	-3.62
	13.3	1924.37	-3.64
	13.4	1923.83	-3.38
	13.5	1923.26	-3.4
	13.6	1922.66	-3.54
	13.7	1922.03	-3.3
	13.8	1921.34	-3.31
	13.9	1920.6	-3.18
	14	1919.8	-3.25
	14.1	1918.94	-3.14
	14.2	1917.99	-3.2
	14.3	1916.7	-3.37
	14.4	1914.93	-4.03
	14.5	1912.94	-3.04
	14.6	1910.95	-3.12
	14.7	1909.23	-3.17
	14.8	1908	-3.32
	14.9	1907.14	-3.15
	15	1906.35	-3.17
	15.1	1905.65	-3.36
	15.2	1905.04	-3.31
	15.3	1904.52	-3.39
	15.4	1904.1	-3.39
	15.5	1903.76	-3.39
	15.6	1903.47	-3.37
	15.7	1903.21	-3.17
	15.8	1902.95	-3.3
	15.9	1902.65	-3.16
	16	1902.31	-3.19
	16.1	1901.88	-3.23
	16.2	1901.07	-3.39
	16.3	1899.73	-3.31
	16.4	1898.04	-3.42
	16.5	1896.21	-3.37
	16.6	1894.43	-3.1
	16.7	1892.89	-3.14
	16.8	1891.8	-3.1
	16.9	1891.35	-3.23
	17	1891.28	-3.31
	17.1	1891.21	-3.68
	17.2	1891.15	-3.61
	17.3	1891.1	-3.39
	17.4	1891.04	-3.34
	17.5	1890.99	-3.34
	17.6	1890.94	-3.22
	17.7	1890.9	-3.35
	17.8	1890.85	-3.66
	17.9	1890.81	-3.54
	18	1890.78	-3.4
	18.1	1890.74	-3.41
	18.2	1890.71	-3.66
	18.3	1890.67	-3.36
	18.4	1890.65	-3.61
	18.5	1890.62	-3.28
	18.6	1890.59	-3.55
	18.7	1890.57	-3.62
	18.8	1890.54	-3.43
	18.9	1890.52	-3.44
	19	1890.5	-3.27
	19.1	1890.48	-3.41
	19.2	1890.47	-3.32
	19.3	1890.45	-3.45
	19.4	1890.43	-3.31
	19.5	1890.42	-3.43
	19.6	1890.4	-3.47
	19.7	1890.39	-3.58
	19.8	1890.37	-3.39
	19.9	1890.36	-3.67
	20	1890.35	-3.41
	20.1	1890.33	-3.46
	20.2	1890.32	-3.44
	20.3	1890.31	-3.48
	20.4	1890.29	-3.28
	20.5	1890.28	-3.26
	20.6	1890.26	-3.28
	20.7	1890.25	-3.01
	20.8	1890.23	-2.94
	20.9	1890.21	-3.18
	21	1890.2	-3.2
	21.1	1890.18	-3.27
	21.2	1890.16	-3.25
	21.3	1890.13	-3.17
	21.4	1890.11	-3.19
	21.5	1890.09	-3.2
	21.6	1890.06	-3.15
	21.7	1890.03	-3.3
	21.8	1890	-3.28
	21.9	1889.97	-3.3
	22	1889.94	-3.42
	22.1	1889.9	-3.75
	22.2	1889.86	-3.5
	22.3	1889.81	-3.48
	22.4	1889.76	-3.39
	22.5	1889.71	-3.67
	22.6	1889.65	-3.66
	22.7	1889.59	-3.57
	22.8	1889.52	-3.66
	22.9	1889.44	-3.57
	23.1	1889.28	-3.36
	23.2	1889.19	-3.31
	23.3	1889.09	-3.36
	23.4	1888.98	-3.3
	23.5	1888.87	-3.3
	23.6	1888.75	-3.27
	23.7	1888.62	-3.31
	23.8	1888.42	-3.3
	23.9	1888.07	-3.34
	24	1887.6	-3.32
	24.1	1887.02	-3.62
	24.2	1886.34	-3.49
	24.3	1885.58	-3.59
	24.4	1884.76	-3.69
	24.5	1883.88	-3.62
	24.6	1882.96	-3.65
	24.7	1882.02	-3.86
	24.8	1881.07	-3.58
	24.9	1880.13	-3.61
	25	1879.2	-3.6
	25.1	1878.31	-3.48
	25.2	1877.47	-3.58
	25.3	1876.7	-3.69
	25.4	1876	-3.66
	25.5	1875.34	-3.56
	25.6	1874.68	-3.68
	25.7	1874.01	-3.65
	25.8	1873.35	-3.56
	25.9	1872.68	-3.75
	26	1872.02	-3.73
	26.1	1871.36	-3.65
	26.2	1870.7	-3.83
	26.3	1870.06	-3.65
	26.4	1869.42	-3.55
	26.5	1868.79	-3.58
	26.6	1868.17	-3.41
	26.7	1867.57	-3.54
	26.8	1866.98	-3.55
	26.9	1866.41	-3.52
	27	1865.85	-3.43
	27.1	1865.32	-3.45
	27.2	1864.8	-4.1
	27.3	1864.31	-3.58
	27.4	1863.85	-3.71
	27.5	1863.41	-3.33
	27.6	1862.99	-3.86
	27.7	1862.6	-4.06
	27.8	1862.22	-4.07
	27.9	1861.84	-3.58
	28	1861.47	-3.65
	28.1	1861.11	-4.22
	28.2	1860.76	-3.52
	28.3	1860.41	-3.94
	28.4	1860.07	-4.27
	28.5	1859.74	-3.83
	28.6	1859.41	-3.81
	28.7	1859.09	-3.73
	28.8	1858.78	-3.83
	28.9	1858.47	-3.24
	29	1858.17	-3.69
	29.1	1857.88	-3.74
	29.2	1857.59	-3.78
	29.3	1857.3	-3.7
	29.4	1857.02	-3.52
	29.5	1856.75	-3.86
	29.6	1856.48	-3.98
	29.7	1856.21	-3.82
	29.8	1855.95	-3.96
	29.9	1855.69	-3.88
	30	1855.43	-3.94
	30.1	1855.18	-3.78
	30.2	1854.93	-4.1
	30.3	1854.68	-3.96
	30.4	1854.43	-3.86
	30.5	1854.19	-3.88
	30.6	1853.95	-3.42
	30.7	1853.71	-3.47
	30.8	1853.48	-3.64
	30.9	1853.24	-3.62
	31	1853.01	-3.55
	31.1	1852.77	-3.66
	31.2	1852.54	-3.7
	31.3	1852.31	-3.74
	31.4	1852.07	-3.56
	31.5	1851.84	-3.61
	31.6	1851.61	-3.62
	31.7	1851.37	-3.84
	31.8	1851.14	-3.79
	31.9	1850.9	-3.88
	32	1850.67	-3.69
	32.1	1850.43	-3.77
	32.2	1850.19	-3.67
	32.3	1849.95	-3.75
	32.4	1849.71	-3.84
	32.5	1849.46	-3.73
	32.6	1849.21	-3.69
	32.7	1848.96	-3.81
	32.8	1848.7	-3.91
	32.9	1848.45	-3.78
	33	1848.19	-3.84
	33.1	1847.92	-3.89
	33.2	1847.65	-3.84
	33.3	1847.38	-3.77
	33.4	1847.1	-3.73
	33.5	1846.82	-3.7
	33.6	1846.53	-3.58
	33.7	1846.24	-3.6
	33.8	1845.94	-3.57
	33.9	1845.63	-3.65
	34	1845.33	-3.68
	34.1	1845.01	-3.53
	34.2	1844.68	-3.75
	34.3	1844.33	-3.63
	34.4	1843.97	-3.66
	34.5	1843.59	-4.26
	34.6	1843.2	-4.09
	34.7	1842.8	-4.11
	34.8	1842.39	-4.04
	34.9	1841.99	-4.12
	35	1841.58	-4.04
	35.1	1841.17	-4.29
	35.2	1840.77	-4.09
	35.3	1840.37	-4.1
	35.4	1839.99	-4.19
	35.5	1839.61	-3.99
	35.6	1839.25	-4.08
	35.7	1838.91	-4.08
	35.8	1838.59	-4.05
	35.9	1838.3	-4.12
	36	1838.02	-4.01
	36.1	1837.77	-4.08
	36.2	1837.53	-4.05
	36.3	1837.29	-3.95
	36.4	1837.06	-4.01
	36.5	1836.84	-4.03
	36.6	1836.63	-4.02
	36.7	1836.43	-4.01
	36.8	1836.23	-4.08
	36.9	1836.03	-3.96
	37	1835.85	-4.13
	37.1	1835.66	-3.98
	37.2	1835.48	-4.14
	37.3	1835.31	-3.99
	37.4	1835.14	-4.48
	37.8	1834.47	-4.04
	37.9	1834.31	-4.06
	38	1834.15	-4.25
	38.1	1833.99	-4.09
	38.2	1833.83	-4.18
	38.3	1833.66	-3.79
	38.4	1833.5	-4.25
	38.5	1833.33	-4.2
	38.6	1833.16	-4.29
	38.7	1832.99	-4.42
	38.8	1832.81	-4.22
	38.9	1832.64	-4.22
	39	1832.45	-4.19
	39.1	1832.26	-4.28
	39.2	1832.07	-4.28
	39.3	1831.87	-4.23
	39.4	1831.66	-4.13
	39.5	1831.45	-4.48
	39.6	1831.23	-4.45
	39.7	1831	-4.33
	39.8	1830.76	-4.39
	39.9	1830.52	-4.15
	40	1830.27	-3.65
	40.1	1830	-3.86
	40.2	1829.72	-3.79
	40.3	1829.41	-3.69
	40.4	1829.07	-4.22
	40.5	1828.72	-3.33
	40.6	1828.34	-3.32
	40.7	1827.95	-3.22
	40.8	1827.54	-3
	40.9	1827.11	-3.22
	41	1826.68	-3.29
	41.1	1826.24	-3.22
	41.2	1825.79	-3.29
	41.3	1825.33	-3.26
	41.4	1824.87	-3.27
	41.5	1824.41	-3.35
	41.6	1823.96	-3.31
	41.7	1823.5	-3.34
	41.8	1823.06	-2.7
	41.9	1822.62	-4.17
	42	1822.19	-3.42
	42.1	1821.77	-3.61
	42.2	1821.37	-3.48
	42.3	1820.98	-3.3
	42.4	1820.61	-3.22
	42.5	1820.24	-3.37
	42.6	1819.87	-3.24
	42.7	1819.5	-3.69
	42.8	1819.13	-3.03
	42.9	1818.77	-3.02
	43	1818.41	-3.51
	43.1	1818.05	-3.39
	43.2	1817.69	-3.48
	43.3	1817.33	-2.99
	43.4	1816.98	-3.22
	43.5	1816.63	-3.38
	43.6	1816.27	-3.57
	43.7	1815.92	-3.27
	43.8	1815.58	-3.48
	43.9	1815.23	-3.16
	44	1814.88	-3.68
	44.1	1814.54	-3.9
	44.2	1814.2	-3.76
	44.3	1813.85	-3.6
	44.4	1813.51	-3.69
	44.5	1813.17	-3.71
	44.6	1812.83	-3.7
	44.7	1812.49	-3.5
	44.8	1812.16	-3.56
	44.9	1811.82	-3.59
	45	1811.48	-3.73
	45.1	1811.15	-3.89
	45.2	1810.81	-3.94
	45.3	1810.48	-3.95
	45.4	1810.15	-3.92
	45.5	1809.81	-4.08
	45.6	1809.48	-4.08
	45.7	1809.15	-4.18
	45.8	1808.81	-4.15
	45.9	1808.48	-4.17
	46	1808.15	-3.71
	46.1	1807.82	-3.58
	46.2	1807.49	-3.75
	46.3	1807.15	-3.65
	46.4	1806.82	-3.95
	46.5	1806.49	-3.47
	46.6	1806.15	-4.21
	46.7	1805.82	-3.68
	46.8	1805.49	-4.69
	46.9	1805.15	-3.46
	47	1804.82	-3.45
	47.1	1804.48	-3.54
	47.2	1804.15	-3.36
	47.3	1803.81	-3.12
	47.4	1803.47	-3.27
	47.5	1803.13	-3.39
	47.6	1802.8	-3.09
	47.7	1802.46	-3.19
	47.8	1802.11	-3.09
	47.9	1801.77	-3.17
	48	1801.43	-3.15
	48.1	1801.08	-3.13
	48.2	1800.74	-3.23
	48.3	1800.39	-3.14
	48.4	1800.04	-3.07
	48.5	1799.69	-3.17
	48.6	1799.34	-3.11
	48.7	1798.99	-3.1
	48.8	1798.64	-3.41
	48.9	1798.3	-3.18
	49	1797.98	-3.28
	49.1	1797.66	-3.17
	49.2	1797.35	-3.2
	49.3	1797.04	-3.58
	49.4	1796.73	-3.26
	49.5	1796.43	-3.44
	49.6	1796.12	-3.77
	49.7	1795.81	-3.37
	49.8	1795.5	-3.1
	49.9	1795.18	-3.23
	50	1794.86	-3.27
	50.1	1794.52	-3.47
	50.2	1794.17	-3.5
	50.3	1793.81	-3.36
	50.4	1793.44	-3.42
	50.5	1793.05	-3.22
	50.6	1792.64	-3.15
	50.7	1792.21	-3.35
	50.8	1791.75	-3.04
	50.9	1791.28	-3.11
	51	1790.78	-3.33
	51.1	1790.25	-3.86
	51.2	1789.67	-3.5
	51.3	1788.96	-3.21
	51.4	1788.11	-3.78
	51.5	1787.17	-3.65
	51.6	1786.16	-3.29
	51.7	1785.11	-3.1
	51.8	1784.05	-3.98
	51.9	1783.02	-3.25
	52	1781.99	-3.01
	52.1	1780.94	-3.27
	52.2	1779.86	-3.64
	52.3	1778.76	-3.4
	52.4	1777.64	-3.71
	52.5	1776.49	-3.49
	52.6	1775.32	-3.85
	52.7	1774.14	-3.61
	52.8	1772.94	-3.98
	52.9	1771.72	-4.02
	53	1770.49	-3.64
	53.1	1769.25	-3.21
	53.2	1768	-3.62
	53.3	1766.73	-3.44
	53.4	1765.46	-3.6
	53.5	1764.19	-3.46
	53.6	1762.91	-3.67
	53.7	1761.62	-3.44
	53.8	1760.34	-3.16
	53.9	1759.05	-3.56
	54.1	1756.48	-3.47
	54.2	1755.2	-3.34
	54.3	1753.93	-3.42
	54.4	1752.67	-3.66
	54.5	1751.41	-3.59
	54.6	1750.16	-3.35
	54.8	1747.71	-3.98
	54.9	1746.5	-4.3
	55	1745.31	-3.63
	55.1	1744.14	-3.7
	55.2	1742.99	-3.69
	55.3	1741.85	-3.7
	55.4	1740.71	-3.99
	55.5	1739.59	-3.71
	55.6	1738.47	-3.45
	55.7	1737.35	-3.51
	55.8	1736.25	-3.62
	56	1734.07	-3.6
	56.1	1732.99	-3.5
	56.2	1731.93	-3.73
	56.3	1730.9	-3.76
	56.4	1729.89	-3.66
	56.5	1728.9	-3.49
	56.6	1727.93	-3.65
	56.7	1726.97	-3.54
	56.8	1726.02	-3.42
	56.9	1725.08	-3.49
	57	1724.15	-3.67
	57.1	1723.22	-3.7
	57.2	1722.3	-3.88
	57.3	1721.37	-3.68
	57.4	1720.43	-3.68
	57.5	1719.49	-3.71
	57.6	1718.54	-3.76
	57.7	1717.57	-3.52
	57.9	1715.59	-3.24
	58	1714.57	-3.55
	58.9	1703.99	-4.25
	59	1702.42	-4.5
	59.1	1700.51	-4.71
	59.3	1696.27	-4.3
	59.4	1694.22	-3.98
	59.5	1692.41	-3.75
	59.6	1690.99	-4.09
	59.7	1690.08	-4.06
	59.9	1688.97	-4.1
	60	1688.47	-3.45
	60.5	1686.44	-4.5
	60.6	1686.12	-3.75
	60.7	1685.83	-3.5
	60.8	1685.56	-3.21
	60.9	1685.32	-4.22
	61	1685.1	-3.78
	61.1	1684.91	-3.64
	61.2	1684.74	-3.86
	61.3	1684.57	-3.59
	61.4	1684.41	-3.67
	61.5	1684.26	-3.33
	61.6	1684.1	-4.44
	61.7	1683.95	-3.4
	61.8	1683.8	-3.65
	61.9	1683.65	-3.56
	62	1683.51	-4.03
	62.1	1683.36	-4.06
	62.2	1683.22	-3.75
	62.3	1683.08	-3.68
	62.4	1682.94	-3.73
	62.5	1682.8	-4.23
	62.6	1682.67	-3.65
	62.7	1682.53	-3.47
	62.8	1682.4	-3.58
	62.9	1682.27	-3.99
	63	1682.13	-3.9
	63.1	1682	-3.54
	63.2	1681.87	-3.41
	63.3	1681.74	-3.84
	63.4	1681.61	-3.43
	63.5	1681.49	-3.55
	63.6	1681.36	-3.53
	63.7	1681.23	-3.53
	63.8	1681.1	-3.62
	63.9	1680.97	-3.59
	64	1680.84	-3.87
	64.1	1680.71	-3.75
	64.2	1680.58	-3.82
	64.3	1680.45	-3.75
	64.4	1680.32	-3.84
	64.5	1680.19	-3.66
	64.6	1680.06	-3.79
	64.7	1679.92	-3.91
	64.8	1679.79	-3.73
	64.9	1679.65	-3.95
	65	1679.51	-3.79
	65.1	1679.38	-3.86
	65.2	1679.24	-3.71
	65.3	1679.09	-3.9
	65.4	1678.95	-3.78
	65.5	1678.8	-3.86
	65.6	1678.65	-3.76
	65.7	1678.5	-3.7
	65.8	1678.35	-3.73
	65.9	1678.19	-3.72
	66	1678.04	-3.81
	66.1	1677.88	-3.73
	66.2	1677.71	-3.89
	66.3	1677.55	-3.75
	66.4	1677.38	-3.71
	66.5	1677.21	-3.7
	66.6	1677.03	-3.77
	66.7	1676.84	-3.47
	66.8	1676.64	-3.67
	66.9	1676.41	-3.65
	67	1676.16	-3.85
	67.1	1675.9	-3.67
	67.2	1675.62	-3.47
	67.3	1675.33	-3.52
	67.4	1675.02	-3.48
	67.5	1674.69	-3.87
	67.6	1674.36	-3.75
	67.7	1674.01	-3.53
	67.8	1673.64	-3.32
	67.9	1673.22	-3.36
	68	1672.77	-3.61
	68.1	1672.29	-3.4
	68.2	1671.77	-3.76
	68.3	1671.22	-3.98
	68.4	1670.63	-3.7
	68.5	1670.02	-3.87
	68.6	1669.39	-3.88
	68.7	1668.73	-3.65
	68.8	1668.04	-3.79
	68.9	1667.34	-3.67
	69	1666.62	-3.98
	69.1	1665.88	-3.69
	69.2	1665.12	-3.75
	69.3	1664.35	-3.79
	69.4	1663.57	-3.63
	69.5	1662.77	-3.84
	69.6	1661.97	-4.17
	69.7	1661.17	-4.06
	70	1658.72	-3.81
	70.1	1657.91	-3.48
	70.2	1657.1	-3.39
	70.3	1656.29	-3.66
	70.4	1655.48	-3.57
	70.5	1654.69	-3.64
	70.6	1653.91	-4.18
	70.7	1653.13	-3.9
	70.8	1652.37	-3.75
	70.9	1651.63	-3.36
	71	1650.9	-3.27
	71.1	1650.19	-3.59
	71.2	1649.48	-3.55
	71.3	1648.75	-3.52
	71.5	1647.24	-3.26
	71.6	1646.49	-3.38
	71.7	1645.75	-3.38
	71.8	1645.03	-3.58
	71.9	1644.33	-3.19
	72	1643.67	-3.27
	72.1	1643.04	-3.16
	72.2	1642.43	-3.46
	72.3	1641.79	-4.43
	72.4	1641.14	-3.49
	72.5	1640.5	-4.2
	72.6	1639.89	-3.74
	72.7	1639.32	-3.95
	72.8	1638.8	-3.22
	72.9	1638.37	-3.5
	73	1638.02	-3.58
	73.1	1637.75	-3.39
	73.2	1637.51	-3.25
	73.6	1636.75	-3.03
	73.7	1636.58	-3.31
	73.8	1636.41	-3.33
	73.9	1636.23	-3.24
	74	1636.03	-3.08
	74.1	1635.82	-3.57
	74.2	1635.58	-3.3
	74.3	1635.3	-3.2
	74.4	1634.99	-3.61
	74.5	1634.57	-3.57
	74.6	1634.01	-3.52
	74.7	1633.32	-3.92
	74.8	1632.52	-3.69
	74.9	1631.64	-3.27
	75	1630.7	-3.47
	75.1	1629.73	-3.57
	75.2	1628.74	-3.58
	75.3	1627.76	-3.6
	75.4	1626.63	-3.88
	75.5	1625.29	-4.08
	75.6	1623.92	-2.97
	75.7	1622.69	-3.62
	75.8	1621.59	-3.49
	75.9	1620.23	-3.62
	76	1616.25	-4.19
	76.1	1615.56	-3.42
	76.2	1614.94	-3.67
	76.3	1614.38	-3.52
	76.4	1613.87	-3.36
	76.5	1613.42	-3.58
	76.6	1613.01	-3.39
	76.7	1612.64	-3.35
	76.8	1612.31	-3.44
	76.9	1612	-3.53
	77	1611.72	-3.6
	77.1	1611.45	-3.5
	77.2	1611.2	-3.75
	77.3	1610.96	-3.72
	77.4	1610.71	-3.7
	77.5	1610.47	-3.87
	77.6	1610.21	-4.01
	77.7	1609.95	-3.82
	77.8	1609.66	-3.7
	77.9	1609.34	-3.6
	78	1609	-3.57
	78.1	1608.63	-3.5
	78.2	1608.25	-4.13
	78.3	1607.86	-3.75
	78.4	1607.46	-3.51
	78.5	1607.05	-3.52
	78.6	1606.63	-3.63
	78.7	1606.21	-3.69
	78.8	1605.77	-3.77
	78.9	1605.33	-3.64
	79	1604.89	-3.63
	79.1	1604.44	-3.59
	79.2	1603.99	-3.52
	79.4	1602.99	-3.96
	79.5	1602.43	-3.5
	79.6	1601.84	-3.51
	79.7	1601.24	-3.41
	79.8	1600.64	-3.39
	79.9	1600.05	-3.26
	80	1599.47	-3.69
	80.1	1598.93	-3.37
	80.2	1598.42	-3.35
	80.3	1597.97	-3.35
	80.4	1597.55	-3.55
	80.5	1597.14	-3.51
	80.6	1596.74	-3.64
	80.7	1596.34	-3.52
	80.8	1595.95	-3.61
	80.9	1595.57	-3.34
	81	1595.19	-3.55
	81.1	1594.82	-3.59
	81.2	1594.45	-3.76
	81.3	1594.1	-3.46
	81.4	1593.74	-3.6
	81.5	1593.39	-3.57
	81.9	1592.05	-3.52
	82	1591.73	-3.46
	82.1	1591.41	-4.04
	82.2	1591.1	-3.28
	82.3	1590.79	-3.35
	82.4	1590.48	-3.43
	82.5	1590.17	-3.54
	82.6	1589.88	-3.33
	82.7	1589.58	-3.11
	82.8	1589.29	-3.15
	82.9	1588.99	-3.26
	83	1588.71	-3.21
	83.1	1588.42	-3.41
	83.2	1588.14	-3.18
	83.3	1587.86	-3.17
	83.4	1587.58	-3.28
	83.5	1587.3	-3.28
	83.6	1587.03	-3.57
	83.7	1586.75	-3.27
	83.8	1586.48	-3.28
	83.9	1586.21	-3.37
	84	1585.94	-3.68
	84.1	1585.67	-3.51
	84.2	1585.4	-3.25
	84.4	1584.86	-3.67
	84.5	1584.6	-3.42
	84.6	1584.33	-3.27
	84.7	1584.06	-3.26
	84.8	1583.79	-3.59
	84.9	1583.52	-3.61
	85	1583.25	-3.42
	85.1	1582.97	-3.43
	85.2	1582.7	-4.1
	85.3	1582.43	-3.51
	85.4	1582.15	-3.45
	85.5	1581.87	-3.54
	85.6	1581.59	-3.39
	85.7	1581.31	-3.34
	85.8	1581.02	-3.33
	85.9	1580.74	-3.53
	86	1580.45	-3.28
	86.1	1580.15	-3.32
	86.2	1579.86	-3.47
	86.3	1579.56	-3.78
	86.4	1579.25	-3.61
	86.5	1578.95	-3.42
	86.6	1578.64	-3.57
	86.7	1578.32	-3.79
	86.8	1578	-3.48
	86.9	1577.68	-3.84
	87	1577.35	-3.61
	87.1	1577.02	-3.58
	87.2	1576.68	-3.85
	87.3	1576.34	-3.4
	87.4	1575.99	-3.37
	87.5	1575.64	-3.47
	87.6	1575.28	-3.45
	87.7	1574.92	-3.49
	87.8	1574.54	-3.7
	87.9	1574.17	-3.5
	88.1	1573.39	-3.67
	88.2	1573	-3.92
	88.3	1572.58	-3.58
	88.4	1572.14	-3.5
	88.5	1571.66	-3.47
	88.6	1571.17	-3.6
	88.7	1570.65	-3.65
	88.8	1570.11	-3.48
	88.9	1569.56	-3.42
	89	1569	-3.37
	89.1	1568.42	-3.35
	89.2	1567.84	-3.48
	89.3	1567.26	-3.17
	89.4	1566.67	-3.12
	89.5	1566.09	-3.06
	89.6	1565.51	-3.16
	89.7	1564.94	-3.24
	89.8	1564.38	-3.35
	89.9	1563.84	-3.28
	90	1563.31	-3.23
	90.1	1562.8	-3.39
	90.2	1562.31	-3.64
	90.3	1561.85	-3.37
	90.4	1561.42	-3.45
	90.5	1561.02	-3.4
	90.6	1560.65	-3.58
	90.7	1560.32	-3.5
	90.8	1560.03	-3.65
	90.9	1559.77	-3.5
	91	1559.51	-3.72
	91.1	1559.27	-3.46
	91.2	1559.04	-3.45
	91.3	1558.81	-3.41
	91.4	1558.6	-3.47
	91.5	1558.39	-3.45
	91.6	1558.18	-3.37
	91.7	1557.99	-3.38
	91.8	1557.8	-3.44
	91.9	1557.62	-3.36
	92	1557.44	-3.41
	92.1	1557.26	-3.47
	92.2	1557.09	-3.42
	92.3	1556.92	-3.45
	92.4	1556.76	-3.43
	92.5	1556.59	-3.43
	92.6	1556.43	-3.32
	92.7	1556.27	-3.43
	92.8	1556.11	-3.49
	92.9	1555.95	-3.45
	93	1555.79	-3.4
	93.1	1555.62	-3.37
	93.2	1555.46	-3.29
	93.3	1555.29	-3.16
	93.4	1555.12	-3.16
	93.5	1554.95	-3.23
	93.6	1554.77	-3.2
	93.7	1554.59	-3.31
	93.8	1554.4	-3.27
	93.9	1554.21	-3.43
	94	1554.01	-3.4
	94.1	1553.8	-3.33
	94.2	1553.58	-3.28
	94.3	1553.36	-3.22
	94.4	1553.13	-3.27
	94.5	1552.89	-3.3
	94.6	1552.65	-3.3
	94.7	1552.4	-3.55
	94.8	1552.15	-3.43
	94.9	1551.89	-3.48
	95	1551.63	-3.44
	95.1	1551.37	-3.45
	95.2	1551.1	-3.32
	95.3	1550.83	-3.36
	95.4	1550.55	-3.36
	95.5	1550.27	-3.24
	95.6	1549.98	-3.59
	95.7	1549.69	-3.26
	95.8	1549.4	-3.49
	95.9	1549.1	-3.17
	96	1548.8	-3.59
	96.1	1548.49	-3.19
	96.2	1548.18	-3.47
	96.3	1547.87	-3.5
	96.4	1547.55	-3.37
	96.5	1547.23	-3.84
	96.6	1546.91	-3.54
	96.7	1546.58	-3.31
	96.8	1546.24	-3.28
	96.9	1545.91	-3.36
	97	1545.57	-3.48
	97.1	1545.23	-3.45
	97.2	1544.88	-3.48
	97.3	1544.53	-3.55
	97.4	1544.18	-3.62
	97.5	1543.82	-3.44
	97.6	1543.46	-3.62
	97.7	1543.09	-3.57
	97.8	1542.73	-3.32
	97.9	1542.36	-3.48
	98	1541.98	-3.57
	98.1	1541.61	-3.43
	98.2	1541.23	-3.56
	98.3	1540.84	-3.68
	98.4	1540.46	-3.65
	98.5	1540.07	-3.55
	98.6	1539.68	-3.6
	98.7	1539.28	-3.52
	98.8	1538.88	-3.7
	98.9	1538.48	-3.81
	99	1538.08	-3.91
	99.1	1537.67	-3.74
	99.2	1537.26	-3.74
	99.3	1536.85	-3.69
	99.4	1536.43	-3.74
	99.5	1536.01	-3.75
	99.6	1535.59	-3.72
	99.7	1535.17	-3.71
	99.8	1534.75	-3.93
	99.9	1534.32	-3.68
	100	1533.89	-3.55
	100.1	1533.45	-3.58
	100.2	1533.02	-3.47
	100.3	1532.58	-3.49
	100.4	1532.14	-3.38
	100.5	1531.7	-3.34
	100.6	1531.25	-3.4
	100.7	1530.8	-3.48
	100.8	1530.35	-3.5
	100.9	1529.9	-3.62
	101	1529.45	-3.63
	101.1	1528.99	-3.56
	101.2	1528.53	-3.74
	101.3	1528.07	-3.73
	101.4	1527.61	-3.67
	101.5	1527.15	-3.72
	101.6	1526.68	-3.7
	101.7	1526.21	-3.63
	101.8	1525.74	-3.66
	101.9	1525.27	-3.77
	102	1524.8	-3.56
	102.1	1524.32	-3.64
	102.2	1523.85	-3.8
	102.3	1523.37	-3.67
	102.4	1522.89	-3.74
	102.5	1522.41	-3.78
	102.6	1521.92	-3.8
	102.7	1521.44	-3.94
	102.8	1520.95	-3.81
	102.9	1520.47	-3.59
	103	1519.98	-3.62
	103.1	1519.49	-3.73
	103.2	1518.99	-3.84
	103.3	1518.5	-3.65
	103.4	1518.01	-3.73
	103.5	1517.51	-3.51
	103.6	1517.01	-3.61
	103.7	1516.52	-3.53
	103.8	1516.02	-3.53
	103.9	1515.52	-3.41
	104	1515.02	-3.45
	104.1	1514.51	-3.49
	104.2	1514.01	-3.51
	104.3	1513.51	-3.49
	104.4	1513	-3.49
	104.5	1512.49	-3.45
	104.6	1511.99	-3.47
	104.7	1511.48	-3.47
	104.8	1510.97	-3.47
	104.9	1510.46	-3.49
	105	1509.95	-3.5
	105.1	1509.44	-3.46
	105.2	1508.93	-3.45
	105.3	1508.42	-3.41
	105.4	1507.91	-3.5
	105.5	1507.4	-3.56
	105.6	1506.88	-3.58
	105.7	1506.37	-3.73
	105.8	1505.86	-3.93
	105.9	1505.34	-3.91
	106	1504.83	-4.01
	106.1	1504.31	-3.95
	106.2	1503.8	-3.85
	106.3	1503.28	-3.83
	106.4	1502.77	-3.79
	106.5	1502.25	-3.64
	106.6	1501.73	-3.72
	106.7	1501.22	-3.73
	106.8	1500.7	-3.6
	106.9	1500.19	-3.7
	107	1499.67	-3.68
	107.1	1499.16	-3.82
	107.2	1498.64	-3.71
	107.3	1498.13	-3.74
	107.4	1497.61	-3.7
	107.5	1497.1	-3.82
	107.6	1496.58	-3.71
	107.7	1496.07	-3.98
	107.8	1495.55	-3.49
	107.9	1495.04	-3.83
	108	1494.53	-3.99
	108.1	1494.01	-3.6
	108.2	1493.5	-3.68
	108.3	1492.99	-3.66
	108.4	1492.48	-3.67
	108.5	1491.97	-3.95
	108.6	1491.46	-3.91
	108.7	1490.95	-4.12
	108.8	1490.44	-3.94
	108.9	1489.93	-3.67
	109	1489.42	-3.65
	109.1	1488.92	-3.56
	109.2	1488.41	-3.59
	109.3	1487.91	-3.51
	109.4	1487.4	-3.45
	109.5	1486.9	-3.65
	109.6	1486.4	-3.69
	109.7	1485.9	-3.56
	109.8	1485.4	-3.55
	109.9	1484.9	-3.37
	110	1484.4	-3.49
	110.1	1483.89	-3.6
	110.2	1483.38	-3.52
	110.3	1482.85	-3.6
	110.4	1482.33	-3.79
	110.5	1481.79	-3.71
	110.6	1481.25	-3.75
	110.7	1480.7	-3.83
	110.8	1480.15	-3.98
	110.9	1479.59	-3.81
	111	1479.02	-3.93
	111.1	1478.45	-3.8
	111.2	1477.88	-3.8
	111.3	1477.3	-3.82
	111.4	1476.71	-4.01
	111.5	1476.12	-3.96
	111.6	1475.52	-4.05
	111.7	1474.92	-3.74
	111.8	1474.32	-4
	111.9	1473.71	-3.9
	112	1473.1	-4.43
	112.1	1472.49	-4.09
	112.2	1471.87	-4.1
	112.3	1471.24	-3.93
	112.5	1469.99	-4
	112.7	1468.72	-3.9
	112.8	1468.09	-4.02
	112.9	1467.45	-4.03
	113	1466.81	-3.95
	113.1	1466.16	-3.9
	113.2	1465.52	-3.86
	113.3	1464.87	-3.94
	113.4	1464.22	-3.94
	113.5	1463.57	-4.04
	113.6	1462.92	-3.79
	113.7	1462.27	-3.68
	113.8	1461.62	-3.93
	113.9	1460.96	-4.08
	114	1460.31	-4.41
	114.1	1459.66	-3.86
	114.2	1459	-3.61
	114.3	1458.35	-3.79
	114.4	1457.69	-3.6
	114.5	1457.04	-3.9
	114.6	1456.39	-3.59
	114.7	1455.73	-3.55
	114.8	1455.08	-3.56
	114.9	1454.43	-3.72
	115	1453.78	-3.67
	115.1	1453.13	-3.62
	115.2	1452.49	-3.84
	115.3	1451.84	-3.93
	115.4	1451.2	-3.93
	115.5	1450.56	-3.74
	115.6	1449.92	-3.96
	115.7	1449.29	-3.8
	115.8	1448.65	-3.92
	115.9	1448.02	-3.91
	116	1447.39	-3.6
	116.1	1446.77	-3.78
	116.2	1446.15	-3.59
	116.3	1445.53	-3.48
	116.4	1444.92	-3.72
	116.5	1444.31	-3.69
	116.6	1443.7	-3.76
	116.7	1443.1	-3.48
	116.8	1442.5	-3.99
	116.9	1441.9	-3.52
	117	1441.32	-3.4
	117.1	1440.73	-3.6
	117.2	1440.15	-3.65
	117.3	1439.58	-3.98
	117.4	1439.01	-3.57
	117.5	1438.45	-4.04
	117.6	1437.89	-3.8
	117.7	1437.34	-4.44
	117.8	1436.79	-3.97
	117.9	1436.25	-3.7
	118	1435.72	-3.71
	118.1	1435.19	-3.62
	118.2	1434.67	-3.57
	118.3	1434.16	-3.56
	118.4	1433.65	-3.54
	118.5	1433.15	-3.43
	118.6	1432.66	-3.5
	118.7	1432.17	-3.39
	118.8	1431.7	-3.35
	118.9	1431.23	-3.38
	119	1430.77	-3.45
	119.1	1430.32	-3.38
	119.2	1429.87	-3.35
	119.3	1429.44	-3.38
	119.4	1429.01	-3.33
	119.5	1428.59	-3.34
	119.6	1428.18	-3.38
	119.7	1427.78	-3.31
	119.8	1427.39	-3.29
	119.9	1427.01	-3.24
	120	1426.64	-3.27
	120.1	1426.28	-3.32
	120.2	1425.93	-3.33
	120.3	1425.59	-3.4
	120.4	1425.26	-3.54
	120.5	1424.93	-3.49
	120.6	1424.61	-3.57
	120.7	1424.3	-3.52
	120.8	1423.99	-3.47
	120.9	1423.69	-3.5
	121	1423.39	-3.45
	121.1	1423.1	-3.54
	121.2	1422.82	-3.56
	121.3	1422.54	-3.7
	121.4	1422.26	-3.57
	121.5	1421.99	-3.61
	121.6	1421.72	-3.7
	121.7	1421.46	-3.6
	121.8	1421.2	-3.6
	121.9	1420.95	-3.68
	122	1420.7	-3.67
	122.1	1420.45	-3.84
	122.2	1420.2	-3.78
	122.3	1419.96	-3.81
	122.4	1419.73	-3.77
	122.5	1419.49	-3.76
	122.6	1419.26	-3.75
	122.7	1419.03	-3.68
	122.8	1418.81	-3.71
	122.9	1418.58	-3.88
	123	1418.36	-3.68
	123.1	1418.14	-3.72
	123.2	1417.92	-3.83
	123.3	1417.71	-3.69
	123.4	1417.49	-3.73
	123.5	1417.28	-3.72
	123.6	1417.07	-3.87
	123.7	1416.85	-3.98
	123.8	1416.64	-4
	123.9	1416.43	-4.02
	124	1416.22	-4.02
	124.1	1416.01	-3.99
	124.2	1415.8	-3.96
	124.3	1415.59	-3.97
	124.4	1415.39	-4.01
	124.5	1415.17	-3.88
	124.6	1414.96	-3.9
	124.7	1414.75	-3.71
	124.8	1414.54	-3.78
	124.9	1414.33	-3.72
	125	1414.11	-3.62
	125.1	1413.9	-3.62
	125.2	1413.68	-3.54
	125.3	1413.46	-3.45
	125.4	1413.24	-3.54
	125.5	1413.02	-3.32
	125.6	1412.79	-3.38
	125.7	1412.56	-3.39
	125.8	1412.33	-3.48
	125.9	1412.1	-3.48
	126	1411.86	-3.48
	126.1	1411.62	-3.67
	126.2	1411.38	-3.65
	126.3	1411.13	-3.72
	126.4	1410.88	-3.82
	126.5	1410.63	-3.89
	126.6	1410.37	-3.89
	126.7	1410.11	-3.77
	126.8	1409.85	-3.73
	126.9	1409.58	-3.71
	127	1409.3	-3.64
	127.1	1409.02	-3.67
	127.2	1408.74	-3.68
	127.4	1408.15	-3.6
	127.5	1407.85	-3.65
	127.6	1407.55	-3.55
	127.7	1407.24	-3.48
	127.8	1406.92	-3.42
	127.9	1406.59	-3.41
	128	1406.26	-3.44
	128.1	1405.93	-3.42
	128.2	1405.59	-3.38
	128.3	1405.24	-3.45
	128.4	1404.89	-3.36
	128.5	1404.53	-3.36
	128.6	1404.17	-3.36
	128.7	1403.8	-3.59
	128.8	1403.43	-3.41
	128.9	1403.05	-3.6
	129	1402.67	-3.58
	129.1	1402.29	-3.68
	129.2	1401.89	-3.63
	129.3	1401.5	-3.57
	129.4	1401.1	-3.57
	129.5	1400.69	-3.53
	129.6	1400.28	-3.43
	129.7	1399.86	-3.34
	129.8	1399.44	-3.4
	129.9	1399.02	-3.58
	130	1398.59	-3.72
	130.1	1398.16	-3.53
	130.2	1397.72	-3.52
	130.3	1397.27	-3.58
	130.4	1396.83	-3.87
	130.5	1396.37	-3.57
	130.6	1395.92	-3.59
	130.7	1395.46	-3.48
	130.8	1394.99	-3.52
	130.9	1394.52	-3.59
	131	1394.05	-3.59
	131.1	1393.57	-3.71
	131.2	1393.09	-3.81
	131.3	1392.6	-3.68
	131.4	1392.11	-3.63
	131.5	1391.61	-3.67
	131.6	1391.11	-3.65
	131.7	1390.61	-3.68
	131.8	1390.1	-3.62
	131.9	1389.59	-3.64
	132	1389.08	-3.59
	132.1	1388.56	-3.46
	132.2	1388.03	-3.58
	132.3	1387.51	-3.55
	132.4	1386.98	-3.67
	132.5	1386.44	-3.44
	132.6	1385.9	-3.47
	132.7	1385.36	-3.35
	132.8	1384.82	-3.38
	132.9	1384.27	-3.46
	133	1383.71	-3.32
	133.1	1383.16	-3.49
	133.2	1382.6	-3.6
	133.3	1382.03	-3.58
	133.4	1381.46	-3.79
	133.5	1380.89	-3.65
	133.6	1380.32	-3.61
	133.7	1379.74	-3.68
	133.8	1379.16	-3.65
	133.9	1378.58	-3.72
	134	1377.99	-3.84
	134.1	1377.4	-3.98
	134.2	1376.8	-3.71
	134.3	1376.2	-3.8
	134.4	1375.6	-3.73
	134.5	1375	-3.88
	134.6	1374.39	-3.63
	134.7	1373.78	-3.83
	134.8	1373.17	-3.75
	134.9	1372.55	-3.74
	135	1371.93	-3.65
	135.1	1371.31	-3.66
	135.2	1370.69	-3.71
	135.3	1370.06	-3.72
	135.4	1369.43	-3.78
	135.5	1368.79	-3.8
	135.6	1368.16	-3.75
	135.7	1367.52	-3.75
	135.8	1366.88	-3.79
	135.9	1366.23	-3.78
	136	1365.58	-3.79
	136.1	1364.93	-3.68
	136.2	1364.28	-3.71
	136.3	1363.63	-3.69
	136.4	1362.97	-3.83
	136.5	1362.31	-3.82
	136.6	1361.65	-3.82
	136.7	1360.98	-3.71
	136.8	1360.31	-3.71
	136.9	1359.64	-3.54
	137	1358.97	-3.58
	137.1	1358.3	-3.59
	137.2	1357.62	-3.6
	137.3	1356.94	-3.98
	137.4	1356.26	-3.68
	137.5	1355.58	-3.67
	137.6	1354.89	-3.51
	137.7	1354.2	-3.47
	137.8	1353.51	-3.44
	137.9	1352.82	-3.55
	138	1352.13	-3.45
	138.1	1351.43	-3.47
	138.2	1350.73	-3.65
	138.3	1350.03	-3.71
	138.4	1349.33	-3.71
	138.5	1348.63	-3.7
	138.6	1347.92	-3.58
	138.7	1347.22	-3.67
	138.8	1346.51	-4.03
	138.9	1345.8	-3.58
	139	1345.09	-3.73
	139.1	1344.37	-3.84
	139.2	1343.66	-3.82
	139.4	1342.22	-4.35
	139.5	1341.5	-4.05
	139.6	1340.78	-4.08
	139.7	1340.06	-4.09
	139.8	1339.33	-4.15
	139.9	1338.61	-4.18
	140	1337.88	-4.23
	140.1	1337.15	-4.27
	140.2	1336.42	-4.28
	140.3	1335.69	-4.2
	140.4	1334.96	-4.27
	140.5	1334.23	-4.27
	140.6	1333.49	-4.33
	140.7	1332.76	-4.3
	140.8	1332.02	-4.29
	140.9	1331.28	-4.32
	141	1330.54	-4.29
	141.1	1329.8	-4.36
	141.2	1329.06	-4.36
	141.3	1328.32	-4.33
	141.4	1327.58	-4.31
	141.5	1326.83	-4.38
	141.6	1326.09	-4.41
	141.7	1325.35	-4.48
	141.8	1324.6	-4.47
	141.9	1323.85	-4.41
	142	1323.11	-4.43
	142.1	1322.36	-4.38
	142.2	1321.61	-4.47
	142.3	1320.86	-4.52
	142.4	1320.11	-4.57
	142.5	1319.36	-4.44
	142.6	1318.61	-4.46
	142.7	1317.86	-4.4
	142.8	1317.11	-4.37
	142.9	1316.35	-4.53
	143	1315.6	-4.45
	143.1	1314.85	-4.46
	143.2	1314.1	-4.34
	143.3	1313.34	-4.32
	143.4	1312.59	-4.23
	143.5	1311.84	-4.05
	143.6	1311.08	-3.98
	143.7	1310.33	-4.04
	143.8	1309.57	-4.1
	143.9	1308.82	-4.15
	144	1308.06	-4.23
	144.1	1307.31	-4.27
	144.2	1306.56	-4.28
	144.3	1305.8	-4.1
	144.4	1305.05	-4.25
	144.5	1304.29	-4.15
	144.6	1303.54	-4.19
	144.7	1302.79	-4.25
	144.8	1302.03	-4.15
	144.9	1301.28	-3.88
	145	1300.53	-3.78
	145.1	1299.77	-3.58
	145.2	1299.02	-3.81
	145.3	1298.27	-3.68
	145.4	1297.52	-3.42
	145.5	1296.77	-3.5
	145.6	1296.01	-3.91
	145.7	1295.25	-3.99
	145.8	1294.47	-3.98
	145.9	1293.69	-4.27
	146	1292.9	-3.76
	146.1	1292.1	-3.83
	146.2	1291.29	-3.97
	146.3	1290.47	-3.95
	146.4	1289.64	-4.2
	146.5	1288.81	-4.34
	146.6	1287.97	-4.63
	146.7	1287.12	-4.63
	146.8	1286.26	-4.44
	146.9	1285.4	-4.45
	147	1284.52	-4.58
	147.1	1283.65	-4.39
	147.2	1282.76	-5.09
	147.3	1281.87	-4.84
	147.4	1280.97	-4.27
	147.5	1280.06	-4.63
	147.6	1279.15	-4.68
	147.7	1278.23	-4.25
	147.8	1277.31	-3.97
	147.9	1276.38	-3.86
	148	1275.45	-3.73
	148.1	1274.51	-3.7
	148.2	1273.56	-3.6
	148.3	1272.61	-3.83
	148.4	1271.66	-4.02
	148.5	1270.7	-4.37
	148.6	1269.73	-4.21
	148.7	1268.76	-4.26
	148.8	1267.79	-4.11
	148.9	1266.81	-4.17
	149	1265.83	-4.22
	149.1	1264.84	-4.09
	149.2	1263.86	-4
	149.3	1262.86	-4.05
	149.4	1261.87	-3.97
	149.5	1260.87	-3.93
	149.6	1259.87	-4.11
	149.7	1258.86	-4.2
	149.8	1257.86	-4.31
	149.9	1256.85	-4.26
	150	1255.84	-4.05
	150.1	1254.82	-3.9
	150.2	1253.81	-3.94
	150.3	1252.79	-3.76
	150.4	1251.77	-3.58
	150.5	1250.75	-3.67
	150.6	1249.73	-3.69
	150.7	1248.71	-3.91
	150.8	1247.68	-4.2
	150.9	1246.66	-4.42
	151	1245.63	-4.56
	151.1	1244.61	-4.68
	151.2	1243.58	-4.57
	151.3	1242.56	-4.77
	151.4	1241.53	-4.63
	151.5	1240.5	-4.57
	151.6	1239.48	-4.58
	151.7	1238.45	-4.66
	151.8	1237.43	-4.79
	151.9	1236.41	-4.78
	152	1235.39	-4.69
	152.1	1234.37	-4.52
	152.2	1233.35	-4.35
	152.3	1232.33	-4.25
	152.4	1231.31	-4.28
	152.5	1230.3	-4.28
	152.6	1229.28	-4.41
	152.7	1228.27	-4.36
	152.8	1227.27	-4.22
	152.9	1226.26	-4.17
	153	1225.26	-4.23
	153.1	1224.26	-4.36
	153.2	1223.26	-4.12
	153.3	1222.27	-3.95
	153.4	1221.28	-3.98
	153.5	1220.29	-4.02
	153.6	1219.31	-4.09
	153.7	1218.33	-4.07
	153.8	1217.36	-3.97
	153.9	1216.38	-3.9
	154	1215.42	-3.97
	154.1	1214.46	-3.88
	154.2	1213.5	-3.8
	154.4	1211.6	-3.77
	154.5	1210.66	-3.66
	154.6	1209.72	-3.6
	154.7	1208.79	-3.52
	154.8	1207.86	-3.44
	154.9	1206.94	-3.64
	155	1206.03	-3.63
	155.1	1205.12	-3.72
	155.2	1204.22	-3.62
	155.3	1203.32	-3.54
	155.4	1202.43	-3.52
	155.5	1201.55	-3.71
	155.6	1200.68	-3.88
	155.7	1199.81	-3.92
	155.8	1198.95	-3.96
	155.9	1198.1	-3.96
	156	1197.25	-3.72
	156.1	1196.42	-3.92
	156.2	1195.59	-3.75
	156.3	1194.77	-3.82
	156.4	1193.95	-4.04
	156.5	1193.15	-4.13
	156.6	1192.35	-4.18
	156.7	1191.57	-4.04
	156.8	1190.79	-3.95
	156.9	1190.02	-3.9
	157	1189.26	-3.88
	157.1	1188.51	-4.06
	157.2	1187.77	-4.11
	157.3	1187.04	-4.26
	157.4	1186.32	-4.24
	157.5	1185.61	-4.49
	157.6	1184.91	-4.7
	157.7	1184.22	-4.48
	157.8	1183.54	-4.22
	157.9	1182.87	-4.34
	158	1182.21	-4.12
	158.1	1181.56	-3.97
	158.2	1180.9	-3.79
	158.3	1180.26	-3.86
	158.4	1179.61	-4.07
	158.5	1178.98	-4.04
	158.6	1178.34	-4.06
	158.7	1177.71	-3.99
	158.8	1177.09	-3.85
	158.9	1176.46	-3.69
	159	1175.85	-3.6
	159.1	1175.23	-3.74
	159.2	1174.62	-3.65
	159.3	1174.02	-3.6
	159.4	1173.42	-3.54
	159.5	1172.82	-3.69
	159.6	1172.22	-3.81
	159.7	1171.63	-3.81
	159.8	1171.05	-3.7
	159.9	1170.46	-4.11
	160	1169.88	-4.04
	160.1	1169.31	-4.01
	160.2	1168.74	-4.38
	160.3	1168.17	-3.95
	160.4	1167.6	-4.1
	160.5	1167.04	-3.91
	160.6	1166.48	-4.18
	160.7	1165.93	-4.7
	160.8	1165.38	-4.28
	160.9	1164.83	-3.95
	161	1164.29	-4.01
	161.1	1163.74	-4.13
	161.2	1163.2	-4.01
	161.3	1162.67	-4.08
	161.4	1162.14	-3.93
	161.5	1161.61	-3.92
	161.6	1161.08	-4.03
	161.7	1160.56	-3.97
	161.8	1160.04	-3.81
	161.9	1159.52	-4.16
	162	1159	-3.87
	162.1	1158.49	-3.9
	162.2	1157.98	-4.09
	162.3	1157.48	-4.05
	162.4	1156.97	-3.96
	162.5	1156.47	-3.99
	162.6	1155.97	-3.73
	162.7	1155.47	-3.96
	162.8	1154.98	-3.79
	162.9	1154.49	-3.76
	163	1154	-3.6
	163.1	1153.51	-3.87
	163.2	1153.03	-3.59
	163.3	1152.54	-3.6
	163.4	1152.06	-3.69
	163.5	1151.59	-3.75
	163.6	1151.11	-3.84
	163.7	1150.64	-3.46
	163.8	1150.16	-3.53
	163.9	1149.69	-3.64
	164	1149.23	-3.79
	164.1	1148.76	-3.81
	164.2	1148.3	-3.82
	164.3	1147.83	-3.68
	164.4	1147.37	-3.56
	164.5	1146.91	-3.91
	164.6	1146.46	-3.69
	164.7	1146	-3.54
	164.8	1145.55	-3.75
	164.9	1145.09	-3.89
	165	1144.64	-3.76
	165.1	1144.19	-3.7
	165.2	1143.75	-3.64
	165.3	1143.3	-3.8
	165.4	1142.85	-3.62
	165.5	1142.41	-3.83
	165.6	1141.97	-3.73
	165.7	1141.52	-3.7
	165.8	1141.08	-3.68
	165.9	1140.64	-3.41
	166	1140.21	-3.4
	166.1	1139.77	-3.5
	166.2	1139.33	-3.4
	166.3	1138.9	-3.52
	166.5	1138.03	-3.97
	166.6	1137.6	-4
	166.7	1137.16	-3.54
	166.8	1136.73	-3.6
	166.9	1136.3	-3.84
	167.1	1135.44	-4.32
	167.2	1135.02	-4.26
	167.3	1134.59	-4.42
	167.4	1134.16	-4.52
	167.5	1133.73	-4.59
	167.7	1132.88	-4.5
	167.8	1132.45	-4.32
	167.9	1132.03	-4.38
	168	1131.6	-4.09
	168.1	1131.17	-4.25
	168.2	1130.75	-3.99
	168.3	1130.32	-4.33
	168.4	1129.9	-4.59
	168.5	1129.47	-4.21
	168.6	1129.05	-4.17
	168.7	1128.62	-4.12
	168.8	1128.2	-4.46
	168.9	1127.77	-3.93
	169	1127.34	-4.81
	169.1	1126.92	-3.97
	169.2	1126.49	-3.96
	169.3	1126.06	-4.4
	169.4	1125.64	-4.08
	169.5	1125.21	-4.78
	169.6	1124.78	-4.3
	169.7	1124.35	-4.43
	169.8	1123.92	-4.38
	169.9	1123.49	-4.39
	170	1123.06	-4.49
	170.1	1122.63	-4.33
	170.2	1122.2	-3.9
	170.3	1121.77	-4.09
	170.4	1121.33	-4.07
	170.5	1120.9	-3.94
	170.6	1120.46	-4.36
	170.7	1120.03	-4.19
	170.8	1119.59	-4.25
	170.9	1119.15	-4.42
	171	1118.71	-4.44
	171.1	1118.27	-4.61
	171.2	1117.83	-4.61
	171.3	1117.39	-3.91
	171.4	1116.94	-4.01
	171.5	1116.5	-4.33
	171.6	1116.05	-4.31
	171.7	1115.6	-3.91
	171.8	1115.15	-4.14
	171.9	1114.7	-4.43
	172	1114.25	-4.23
	172.1	1113.8	-3.95
	172.2	1113.34	-4.4
	172.3	1112.88	-3.97
	172.4	1112.42	-3.86
	172.5	1111.96	-3.9
	172.6	1111.5	-3.82
	172.7	1111.04	-4.04
	172.8	1110.57	-3.85
	172.9	1110.1	-3.77
	173	1109.63	-3.73
	173.1	1109.16	-3.6
	173.2	1108.69	-3.55
	173.3	1108.21	-3.44
	173.4	1107.73	-3.6
	173.5	1107.25	-3.45
	173.6	1106.77	-3.54
	173.7	1106.28	-3.71
	173.8	1105.8	-3.55
	173.9	1105.31	-3.54
	174	1104.82	-3.55
	174.1	1104.32	-3.47
	174.2	1103.83	-3.38
	174.3	1103.33	-3.37
	174.4	1102.83	-3.43
	174.5	1102.32	-3.11
	174.6	1101.81	-3.28
	174.7	1101.31	-3.33
	174.8	1100.79	-3.21
	174.9	1100.28	-3.31
	175	1099.76	-3.07
	175.1	1099.24	-3.19
	175.2	1098.72	-3.03
	175.3	1098.19	-2.93
	175.4	1097.66	-3.04
	175.5	1097.13	-3.14
	175.6	1096.59	-3.17
	175.7	1096.05	-3.29
	175.8	1095.51	-3.14
	175.9	1094.97	-3.2
	176	1094.42	-2.99
	176.1	1093.87	-2.95
	176.2	1093.31	-3.08
	176.3	1092.76	-2.94
	176.4	1092.19	-2.89
	176.5	1091.63	-2.86
	176.6	1091.06	-2.96
	176.7	1090.49	-3.07
	176.8	1089.91	-3.1
	176.9	1089.33	-3.15
	177	1088.75	-3.13
	177.1	1088.16	-3.14
	177.2	1087.57	-3.02
	177.3	1086.98	-2.89
	177.4	1086.38	-2.85
	177.5	1085.78	-3.04
	177.6	1085.18	-3.01
	177.7	1084.57	-2.99
	177.8	1083.95	-2.98
	177.9	1083.33	-2.81
	178	1082.71	-2.86
	178.1	1082.09	-2.94
	178.2	1081.46	-2.88
	178.3	1080.82	-2.99
	178.4	1080.18	-3
	178.5	1079.54	-2.83
	178.6	1078.89	-2.86
	178.7	1078.22	-3.06
	178.8	1077.54	-3.05
	178.9	1076.84	-3.15
	179	1076.13	-3.1
	179.1	1075.42	-3.07
	179.2	1074.69	-3.18
	179.3	1073.95	-3.13
	179.4	1073.19	-3.12
	179.5	1072.43	-3.1
	179.6	1071.66	-3.28
	179.7	1070.88	-3.11
	179.8	1070.08	-3.24
	179.9	1069.28	-3.23
	180	1068.47	-3.3
	180.1	1067.65	-3.14
	180.2	1066.83	-3.34
	180.3	1065.99	-3.23
	180.4	1065.15	-3.09
	180.5	1064.3	-3.12
	180.6	1063.44	-2.99
	180.7	1062.58	-3
	180.8	1061.71	-3.06
	180.9	1060.83	-3.27
	181	1059.95	-3.09
	181.1	1059.06	-3.01
	181.2	1058.17	-3.08
	181.3	1057.27	-3.08
	181.4	1056.37	-3.01
	181.5	1055.47	-3.24
	181.6	1054.56	-3.31
	181.7	1053.65	-3.18
	181.8	1052.73	-3.45
	181.9	1051.81	-3.22
	182	1050.89	-3.23
	182.1	1049.97	-3.35
	182.2	1049.05	-3.32
	182.3	1048.12	-3.29
	182.4	1047.2	-3.48
	182.5	1046.27	-3.42
	182.6	1045.34	-3.5
	182.7	1044.41	-3.35
	182.8	1043.49	-3.34
	182.9	1042.56	-3.36
	183	1041.64	-3.31
	183.1	1040.71	-3.5
	183.4	1037.95	-3.5
	183.5	1037.03	-3.58
	183.6	1036.12	-3.54
	183.7	1035.21	-3.53
	183.8	1034.3	-3.43
	183.9	1033.4	-3.45
	184	1032.5	-3.4
	184.1	1031.61	-3.31
	184.2	1030.72	-3.49
	184.3	1029.84	-3.16
	184.4	1028.96	-3.44
	184.5	1028.09	-3.48
	184.6	1027.22	-3.92
	184.7	1026.36	-3.83
	184.8	1025.51	-3.81
	184.9	1024.67	-3.89
	185	1023.83	-4.01
	185.1	1023	-3.96
	185.2	1022.18	-3.84
	185.3	1021.36	-4.01
	185.4	1020.56	-4.05
	185.5	1019.76	-3.85
	185.6	1018.98	-3.91
	185.7	1018.2	-3.94
	185.8	1017.44	-4.04
	185.9	1016.68	-4.03
	186	1015.94	-4.09
	186.1	1015.2	-3.84
	186.2	1014.48	-3.94
	186.3	1013.77	-3.71
	186.4	1013.07	-3.93
	186.5	1012.39	-3.86
	186.6	1011.71	-3.63
	186.7	1011.05	-3.65
	186.8	1010.41	-3.73
	186.9	1009.78	-3.72
	187	1009.15	-3.72
	187.1	1008.54	-4.41
	187.2	1007.92	-4.09
	187.3	1007.3	-4.15
	187.4	1006.69	-4.15
	187.5	1006.07	-4.52
	187.6	1005.46	-4.54
	187.7	1004.85	-4.37
	187.8	1004.25	-4.24
	187.9	1003.64	-4.08
	188	1003.04	-4.14
	188.1	1002.43	-3.95
	188.2	1001.83	-3.73
	188.3	1001.23	-4.04
	188.4	1000.64	-3.97
	188.5	1000.04	-3.93
	188.6	999.446	-3.91
	188.7	998.854	-4.02
	188.8	998.264	-3.9
	188.9	997.675	-3.88
	189	997.088	-4.04
	189.1	996.503	-3.98
	189.2	995.919	-4
	189.3	995.338	-3.91
	189.4	994.758	-3.8
	189.5	994.18	-3.73
	189.6	993.604	-3.88
	189.7	993.03	-3.82
	189.8	992.457	-3.74
	189.9	991.887	-3.74
	190	991.318	-4.19
	190.1	990.751	-4.21
	190.2	990.187	-3.98
	190.3	989.624	-3.95
	190.4	989.062	-3.97
	190.5	988.503	-4.15
	190.6	987.946	-3.8
	190.7	987.39	-3.84
	190.8	986.837	-4.01
	190.9	986.285	-3.91
	191	985.736	-3.86
	191.1	985.188	-4.12
	191.2	984.642	-4.05
	191.3	984.098	-4.35
	191.4	983.557	-4.09
	191.5	983.017	-4
	191.6	982.479	-4.08
	191.7	981.943	-3.87
	191.8	981.41	-3.78
	191.9	980.878	-3.88
	192	980.348	-3.73
	192.1	979.821	-3.71
	192.2	979.295	-3.74
	192.3	978.772	-3.51
	192.4	978.25	-3.71
	192.5	977.731	-3.62
	192.6	977.213	-3.67
	192.7	976.698	-3.76
	192.8	976.185	-3.76
	192.9	975.674	-3.79
	193	975.165	-3.8
	193.1	974.658	-3.78
	193.2	974.154	-3.9
	193.3	973.651	-3.89
	193.4	973.151	-3.97
	193.5	972.653	-4
	193.6	972.157	-3.93
	193.7	971.663	-4.01
	193.8	971.171	-3.88
	193.9	970.681	-3.71
	194	970.194	-3.6
	194.1	969.709	-3.91
	194.2	969.226	-3.82
	194.3	968.745	-3.52
	194.4	968.267	-3.9
	194.5	967.791	-3.98
	194.6	967.317	-3.91
	194.7	966.845	-3.95
	194.8	966.376	-4.01
	194.9	965.909	-4.08
	195	965.444	-3.89
	195.1	964.981	-3.82
	195.2	964.521	-3.93
	195.3	964.063	-3.79
	195.4	963.608	-3.8
	195.5	963.154	-3.65
	195.6	962.703	-3.43
	195.7	962.255	-3.57
	195.8	961.808	-3.57
	195.9	961.365	-3.97
	196	960.923	-3.3
	196.1	960.484	-3.24
	196.2	960.047	-3.4
	196.3	959.613	-3.34
	196.4	959.181	-3.43
	196.5	958.751	-3.5
	196.6	958.324	-3.43
	196.7	957.899	-3.7
	196.8	957.477	-3.91
	196.9	957.057	-3.97
	197	956.64	-3.85
	197.1	956.225	-4.05
	197.2	955.813	-4.08
	197.3	955.403	-4.27
	197.4	954.995	-3.87
	197.5	954.59	-3.77
	197.6	954.188	-3.9
	197.7	953.788	-3.94
	197.8	953.39	-3.75
	197.9	952.995	-3.71
	198	952.603	-3.86
	198.1	952.213	-3.94
	198.2	951.826	-4.1
	198.3	951.441	-3.84
	198.4	951.059	-4.06
	198.5	950.679	-4.08
	198.6	950.303	-3.9
	198.7	949.928	-3.96
	198.8	949.556	-3.96
	198.9	949.187	-3.83
	199	948.821	-3.72
	199.1	948.457	-3.77
	199.2	948.096	-3.91
	199.3	947.737	-4.19
	199.4	947.381	-4.05
	199.5	947.028	-4.4
	199.6	946.677	-4.13
	199.7	946.329	-4.49
	199.8	945.984	-4.47
	199.9	945.641	-4.53
	200	945.301	-4
	200.1	944.964	-4.01
	200.2	944.63	-3.6
	200.3	944.298	-3.68
	200.4	943.969	-3.35
	200.5	943.643	-3.45
	200.6	943.32	-3.19
	200.7	942.997	-3.08
	200.8	942.671	-3.33
	200.9	942.343	-3.29
	201	942.013	-3.12
	201.1	941.682	-3.14
	201.2	941.349	-3.38
	201.3	941.015	-3.12
	201.4	940.681	-2.99
	201.5	940.346	-3.03
	201.6	940.012	-3.58
	201.7	939.678	-3.11
	201.8	939.345	-3.17
	201.9	939.013	-3.01
	202	938.683	-3.62
	202.1	938.354	-3.46
	202.2	938.028	-3.82
	202.3	937.704	-3.78
	202.4	937.383	-3.83
	202.5	937.065	-3.92
	202.6	936.751	-3.79
	202.7	936.441	-3.78
	202.8	936.135	-3.81
	202.9	935.833	-3.72
	203	935.537	-3.95
	203.1	935.246	-3.95
	203.2	934.96	-4.04
	203.3	934.681	-3.98
	204.1	932.703	-3.91
	204.2	932.494	-3.83
	204.3	932.293	-3.8
	204.4	932.103	-3.94
	204.5	931.921	-3.77
	204.6	931.744	-4.14
	204.7	931.572	-3.8
	204.8	931.405	-3.9
	204.9	931.242	-3.98
	205	931.082	-3.66
[truncated: 2,048 more rows]

## Sheet: Figure 2e vi
Fig. 2E PDSI record	Year AD	Final_Reddened_Reconstruction, with variance lost in regression restored	Final_Reddened_Recon_30yr Spline
Only the time interval 1100 CE to 1500 CE has been shown in Fig. 2	2008	0.36	1.3425
This record has originally been published by Stahle et al. 2011:	2007	2.874	1.1846
D.W. Stahle, J. Villanueva Diaz, D.J. Burnette, J. Cerano Paredes, R.R. Heim, Jr., F.K. Fye, R. Acuna Soto, M.D. Therrell, M.K. Cleaveland, and D.K. Stahle	2006	2.625	1.0254
GEOPHYSICAL RESEARCH LETTERS, VOL. 38, L05703, doi:10.1029/2010GL046472, 2011	2005	0.15	0.8661
	2004	-0.061	0.7106
	2003	0.28	0.5617
	2002	0.016	0.4213
	2001	0.78	0.2903
	2000	2.276	0.1694
	1999	-0.727	0.0601
	1998	-4.602	-0.0332
	1997	0.308	-0.1079
	1996	0.402	-0.1675
	1995	-0.192	-0.2162
	1994	-0.138	-0.2574
	1993	0.19	-0.2942
	1992	1.773	-0.3292
	1991	-0.12	-0.364
	1990	-0.358	-0.397
	1989	-0.95	-0.4258
	1988	-1.987	-0.4479
	1987	-1.023	-0.462
	1986	0.649	-0.469
	1985	2.09	-0.471
	1984	0.18	-0.4676
	1983	-4.65	-0.4549
	1982	-1.596	-0.4284
	1981	1.328	-0.3894
	1980	0.195	-0.3413
	1979	0.39	-0.2856
	1978	-0.435	-0.2224
	1977	-1.528	-0.1507
	1976	-1.172	-0.07
	1975	0.583	0.0179
	1974	1.842	0.1096
	1973	0.325	0.2026
	1972	-0.57	0.2968
	1971	-0.747	0.3927
	1970	-0.1	0.4892
	1969	0.489	0.5834
	1968	0.74	0.671
	1967	1.347	0.7477
	1966	2.597	0.8093
	1965	2.288	0.8531
	1964	1.198	0.879
	1963	0.438	0.8899
	1962	-1.169	0.8891
	1961	1.145	0.8789
	1960	1.078	0.8587
	1959	3.243	0.8279
	1958	-0.678	0.7869
	1957	-0.483	0.7389
	1956	0.675	0.6855
	1955	0.816	0.6263
	1954	2.563	0.5606
	1953	0.532	0.4884
	1952	0.129	0.4127
	1951	-1.483	0.3367
	1950	0.807	0.2629
	1949	1.158	0.1916
	1948	0.648	0.1233
	1947	-1.157	0.0604
	1946	-1.772	0.0054
	1945	-0.578	-0.0406
	1944	-0.849	-0.0797
	1943	2.026	-0.1153
	1942	1.833	-0.1516
	1941	0.233	-0.1893
	1940	-2.15	-0.2258
	1939	-1.94	-0.2582
	1938	0.679	-0.2862
	1937	1.995	-0.312
	1936	-0.115	-0.3365
	1935	-1.78	-0.3572
	1934	-0.874	-0.3708
	1933	0.31	-0.3764
	1932	0.714	-0.3735
	1931	0.131	-0.3608
	1930	-2.767	-0.3352
	1929	-2.807	-0.2933
	1928	-0.411	-0.2356
	1927	0.183	-0.1665
	1926	1.701	-0.0915
	1925	0.158	-0.015
	1924	0.353	0.0611
	1923	0.504	0.1355
	1922	-0.093	0.2079
	1921	-0.803	0.2781
	1920	0.021	0.3454
	1919	-0.339	0.4076
	1918	2.251	0.4614
	1917	0.568	0.503
	1916	-1.069	0.5309
	1915	0.164	0.5433
	1914	4.067	0.5366
	1913	3.133	0.5074
	1912	0.275	0.4572
	1911	0.036	0.3922
	1910	-1.284	0.319
	1909	-0.782	0.2432
	1908	0.456	0.1679
	1907	-0.957	0.0945
	1906	-0.619	0.0241
	1905	0.695	-0.0439
	1904	1.071	-0.1106
	1903	-0.479	-0.1763
	1902	-1.235	-0.2395
	1901	-1.263	-0.2991
	1900	0.276	-0.3558
	1899	3.066	-0.4113
	1898	0.888	-0.4659
	1897	-2.988	-0.515
	1896	-1.931	-0.5516
	1895	-1.745	-0.572
	1894	-2.148	-0.5755
	1893	-1.241	-0.5639
	1892	0.07	-0.5413
	1891	1.061	-0.5134
	1890	-1.228	-0.4846
	1889	0.588	-0.4572
	1888	0.985	-0.434
	1887	-0.228	-0.4158
	1886	-0.879	-0.4014
	1885	-0.507	-0.3892
	1884	-0.289	-0.3779
	1883	0.949	-0.3666
	1882	-1.322	-0.354
	1881	0.26	-0.3373
	1880	0.341	-0.3143
	1879	-1.288	-0.2822
	1878	-1.749	-0.2375
	1877	-0.483	-0.1781
	1876	-0.229	-0.1044
	1875	-0.665	-0.0179
	1874	-0.67	0.0799
	1873	-0.083	0.1859
	1872	-0.328	0.2962
	1871	-0.951	0.4056
	1870	0.391	0.5081
	1869	2.355	0.5954
	1868	2.177	0.6592
	1867	3.055	0.6941
	1866	3.553	0.6977
	1865	1.93	0.6722
	1864	-0.665	0.6246
	1863	-0.997	0.5641
	1862	-0.767	0.4979
	1861	0.746	0.4307
	1860	0.078	0.3648
	1859	-0.51	0.3028
	1858	-0.658	0.2465
	1857	0.776	0.1964
	1856	0.91	0.1517
	1855	1.295	0.1123
	1854	-0.408	0.0798
	1853	-0.696	0.0571
	1852	0.418	0.0469
	1851	-0.474	0.0507
	1850	-1.849	0.0702
	1849	-1.927	0.1058
	1848	0.384	0.1548
	1847	0.472	0.2111
	1846	-1.071	0.2687
	1845	0.631	0.3211
	1844	2.695	0.3606
	1843	1.659	0.3802
	1842	2.025	0.3762
	1841	1.881	0.3481
	1840	0.977	0.2981
	1839	-0.376	0.2314
	1838	-0.369	0.1543
	1837	-0.882	0.0721
	1836	-0.352	-0.0107
	1835	-0.664	-0.0912
	1834	-0.86	-0.1676
	1833	-0.538	-0.239
	1832	-0.351	-0.3057
	1831	-0.098	-0.3687
	1830	0.942	-0.429
	1829	-0.597	-0.4868
	1828	-1.982	-0.5405
	1827	-0.631	-0.5887
	1826	-0.084	-0.6318
	1825	-0.077	-0.6708
	1824	0.792	-0.7056
	1823	-1.023	-0.7347
	1822	-1.527	-0.7545
	1821	-0.749	-0.7618
	1820	-0.124	-0.7542
	1819	-1.447	-0.7296
	1818	-1.944	-0.6851
	1817	-1.762	-0.6189
	1816	-0.448	-0.5317
	1815	-1.47	-0.4256
	1814	-1.138	-0.3038
	1813	0.582	-0.1706
	1812	0.646	-0.0319
	1811	0.286	0.1077
	1810	-0.464	0.2445
	1809	0.463	0.3752
	1808	0.679	0.4955
	1807	3.123	0.6012
	1806	1.801	0.6891
	1805	-0.452	0.7597
	1804	0.669	0.8152
	1803	1.56	0.8567
	1802	0.058	0.8849
	1801	-0.465	0.9012
	1800	2.083	0.9055
	1799	0.154	0.8963
	1798	0.185	0.8727
	1797	1.988	0.8332
	1796	2.709	0.7755
	1795	1.321	0.6991
	1794	-0.193	0.6066
	1793	-0.219	0.5019
	1792	1.362	0.3875
	1791	1.008	0.2654
	1790	-0.955	0.1386
	1789	0.015	0.0112
	1788	1.49	-0.1141
	1787	0.34	-0.234
	1786	-2.294	-0.3435
	1785	-2.658	-0.4367
	1784	-0.817	-0.5105
	1783	0.431	-0.5659
	1782	0.503	-0.6043
	1781	-2.626	-0.6256
	1780	-2.767	-0.6287
	1779	0.56	-0.6154
	1778	0.061	-0.5905
	1777	-0.284	-0.5577
	1776	-1.266	-0.5194
	1775	-0.481	-0.4778
	1774	1.002	-0.4359
	1773	1.478	-0.3963
	1772	-1.573	-0.3595
	1771	-2.501	-0.3234
	1770	0.859	-0.2873
	1769	2.604	-0.2537
	1768	-0.166	-0.2231
	1767	-3.065	-0.1922
	1766	-1.098	-0.1575
	1765	-1.449	-0.1194
	1764	0.048	-0.081
	1763	2.866	-0.0473
	1762	2.331	-0.0225
	1761	-0.817	-0.0066
	1760	-0.43	0.0044
	1759	-1.05	0.014
	1758	-0.054	0.0245
	1757	0.759	0.0366
	1756	-0.659	0.051
	1755	-1.666	0.0689
	1754	0.325	0.0903
	1753	1.347	0.1128
	1752	1.805	0.1343
	1751	-0.585	0.1547
	1750	-1.348	0.1763
	1749	-0.6	0.2004
	1748	-0.03	0.226
	1747	0.045	0.2504
	1746	-0.227	0.2702
	1745	1.07	0.2817
	1744	0.096	0.2805
	1743	1.11	0.2632
	1742	1.737	0.2266
	1741	1.83	0.169
	1740	0.74	0.0913
	1739	-0.491	-0.0024
	1738	0.978	-0.1071
	1737	0.027	-0.2179
	1736	-0.443	-0.3283
	1735	-1.306	-0.4315
	1734	-0.795	-0.5208
	1733	-1.575	-0.5908
	1732	-1.563	-0.6373
	1731	-1.433	-0.6573
	1730	-1.108	-0.6499
	1729	-1.145	-0.6156
	1728	-0.104	-0.5557
	1727	-0.952	-0.4724
	1726	-0.86	-0.3675
	1725	-0.827	-0.2436
	1724	-0.316	-0.104
	1723	0.388	0.0467
	1722	-0.375	0.2038
	1721	-0.336	0.3626
	1720	0.3	0.5179
	1719	2.145	0.6628
	1718	0.793	0.7907
	1717	0.944	0.897
	1716	1.173	0.9772
	1715	2.787	1.0272
	1714	2.688	1.0435
	1713	1.588	1.0258
	1712	2.473	0.9763
	1711	-0.058	0.8991
	1710	-0.294	0.8001
	1709	0.667	0.684
	1708	1.112	0.5539
	1707	0.624	0.4126
	1706	0.405	0.2639
	1705	-0.303	0.1117
	1704	0.115	-0.0397
	1703	0.043	-0.1863
	1702	-0.539	-0.3244
	1701	-0.663	-0.4496
	1700	-1.471	-0.558
	1699	-1.963	-0.6464
	1698	-1.103	-0.713
	1697	-1.211	-0.7583
	1696	-1.764	-0.7838
	1695	-1.332	-0.792
	1694	0.208	-0.7872
	1693	-0.146	-0.774
	1692	0.109	-0.7559
	1691	1.16	-0.7352
	1690	-0.429	-0.7119
	1689	-3.297	-0.6834
	1688	-0.007	-0.647
	1687	0.548	-0.6029
	1686	-1.19	-0.5512
	1685	-1.867	-0.4903
	1684	-1.176	-0.4195
	1683	-0.313	-0.3405
	1682	-0.018	-0.2562
	1681	-0.154	-0.1698
	1680	-0.026	-0.0839
	1679	0.831	-0.0014
	1678	0.793	0.0755
	1677	0.277	0.1457
	1676	-0.578	0.2094
	1675	-0.074	0.2671
	1674	0.795	0.318
	1673	0.888	0.3608
	1672	-0.655	0.395
	1671	1.672	0.4204
	1670	1.86	0.4363
	1669	1.126	0.4434
	1668	0.354	0.445
	1667	-1.01	0.4459
	1666	-1.091	0.4501
	1665	0.631	0.4596
	1664	0.802	0.4739
	1663	-0.479	0.4922
	1662	-0.431	0.5139
	1661	0.41	0.5372
	1660	1.969	0.5584
	1659	1.922	0.574
	1658	1.272	0.5826
	1657	1.152	0.5853
	1656	1.82	0.5846
	1655	-1.456	0.5844
	1654	-1.383	0.5896
	1653	-0.161	0.6025
	1652	0.281	0.6217
	1651	0.844	0.6442
	1650	2.264	0.6665
	1649	0.274	0.6854
	1648	-1.17	0.7001
	1647	0.3	0.7089
	1646	0.756	0.7077
	1645	1.988	0.6909
	1644	2.907	0.6536
	1643	2.288	0.5931
	1642	0.039	0.5107
	1641	-0.076	0.4104
	1640	0	0.2959
	1639	-0.225	0.17
	1638	1.043	0.0351
	1637	2.223	-0.1069
	1636	-0.394	-0.2523
	1635	-1.613	-0.3938
	1634	-1.916	-0.5242
	1633	-0.896	-0.6382
	1632	-1.747	-0.7329
	1631	-1.207	-0.8063
	1630	-1.551	-0.8581
	1629	-1.527	-0.889
	1628	0.018	-0.9009
	1627	-0.389	-0.8964
	1626	-1.298	-0.8772
	1625	-1.409	-0.8438
	1624	-0.148	-0.7976
	1623	-0.076	-0.7405
	1622	-1.37	-0.6735
	1621	-0.914	-0.5969
	1620	0.124	-0.5117
	1619	-0.188	-0.4193
	1618	-0.701	-0.3203
	1617	-1.283	-0.2151
	1616	-0.811	-0.1045
	1615	0.256	0.0086
	1614	0.541	0.1203
	1613	-1.229	0.2269
	1612	-1.228	0.325
	1611	1.768	0.4088
	1610	2.52	0.4704
	1609	2.753	0.5041
	1608	2.805	0.5076
	1607	-0.137	0.4832
	1606	-0.806	0.4366
	1605	0.266	0.3729
	1604	1.892	0.2956
	1603	-0.272	0.2079
	1602	-0.643	0.1151
	1601	-0.467	0.0219
	1600	-1.417	-0.0679
	1599	-0.24	-0.1521
	1598	1.569	-0.2304
	1597	-0.885	-0.3024
	1596	-1.09	-0.3655
	1595	-1.319	-0.4178
	1594	-1.561	-0.4586
	1593	0.496	-0.4888
	1592	-0.381	-0.511
	1591	-0.759	-0.5267
	1590	-0.106	-0.5369
	1589	0.832	-0.543
	1588	0.643	-0.5451
	1587	-1.373	-0.5412
	1586	-1.596	-0.5278
	1585	-1.1	-0.5021
	1584	-0.522	-0.4633
	1583	-0.41	-0.4117
	1582	-0.551	-0.3479
	1581	-1.289	-0.2725
	1580	-0.905	-0.1868
	1579	0.306	-0.0935
	1578	-0.784	0.0033
	1577	0.308	0.0998
	1576	0.511	0.1912
	1575	2.13	0.2729
	1574	1.391	0.3413
	1573	-0.022	0.3958
	1572	-0.052	0.4373
	1571	2.247	0.4667
	1570	0.169	0.4844
	1569	-0.012	0.4931
	1568	0.871	0.4953
	1567	0.259	0.4928
	1566	-0.382	0.488
	1565	0.636	0.4825
	1564	1	0.4769
	1563	0.382	0.4719
	1562	-0.469	0.4689
	1561	0.468	0.4689
	1560	1.454	0.4718
	1559	1.321	0.4775
	1558	0.098	0.4875
	1557	-0.899	0.5044
	1556	-0.358	0.5302
	1555	-1.223	0.5648
	1554	1.076	0.6058
	1553	0.723	0.6484
	1552	1.668	0.6878
	1551	0.914	0.72
	1550	0.22	0.742
	1549	0.866	0.7515
	1548	1.323	0.7454
	1547	1.031	0.7209
	1546	0.84	0.6761
	1545	1.924	0.6095
	1544	1.201	0.5207
	1543	0.501	0.411
	1542	1.212	0.283
	1541	0.96	0.1401
	1540	0.693	-0.0128
	1539	-0.95	-0.1696
	1538	-1.556	-0.3228
	1537	-0.917	-0.4663
	1536	-0.945	-0.5959
	1535	-2.059	-0.7087
	1534	-1.383	-0.8026
	1533	-0.71	-0.8775
	1532	-1.437	-0.9346
	1531	-1.169	-0.9751
	1530	-1.089	-1.001
	1529	-1.004	-1.0146
	1528	-0.992	-1.0183
	1527	0.151	-1.0148
	1526	-0.929	-1.0061
	1525	-1.16	-0.9927
	1524	-1.17	-0.9749
	1523	-0.437	-0.9531
	1522	-0.413	-0.9278
	1521	-1.21	-0.8989
	1520	-1.365	-0.8652
	1519	-1.187	-0.8264
	1518	-0.034	-0.7827
	1517	-0.299	-0.7349
	1516	-1.506	-0.6826
	1515	-1.272	-0.6249
	1514	-0.743	-0.5623
	1513	0.635	-0.4961
	1512	0.484	-0.4279
	1511	-0.913	-0.3576
	1510	-1.988	-0.2835
	1509	0.303	-0.2052
	1508	-0.507	-0.1243
	1507	0.06	-0.0424
	1506	0.624	0.0383
	1505	-0.16	0.1163
	1504	0.454	0.1903
	1503	0.724	0.2593
	1502	0.484	0.3225
	1501	0.253	0.3799
	1500	0.12	0.4317
	1499	2.055	0.478
	1498	0.386	0.519
	1497	-0.976	0.5567
	1496	1.472	0.593
	1495	0.634	0.628
	1494	0.549	0.6624
	1493	0.779	0.6974
	1492	1.236	0.7338
	1491	-0.217	0.7728
	1490	-0.489	0.8158
	1489	0.023	0.8629
	1488	1.143	0.9117
	1487	-0.227	0.9586
	1486	-0.372	0.9994
	1485	3.673	1.0283
	1484	3.654	1.0379
	1483	0.581	1.0249
	1482	-0.338	0.9898
	1481	2.539	0.9331
	1480	2.74	0.8539
	1479	0.28	0.7535
	1478	-0.481	0.6362
	1477	0.772	0.5057
	1476	2.141	0.3643
	1475	0.713	0.2148
	1474	-1.159	0.0626
	1473	-0.458	-0.0862
	1472	-1.689	-0.2268
	1471	-0.434	-0.356
	1470	0.567	-0.4725
	1469	0.537	-0.5751
	1468	-0.4	-0.6613
	1467	-2.304	-0.7264
	1466	-4.007	-0.7656
	1465	-1.223	-0.7773
	1464	-0.292	-0.7643
	1463	-1.052	-0.7313
	1462	-1.329	-0.6823
	1461	-0.818	-0.622
	1460	0.439	-0.5558
	1459	-0.612	-0.4897
	1458	0.062	-0.4281
	1457	0.9	-0.3753
	1456	0.988	-0.3345
	1455	-0.351	-0.3067
	1454	-0.802	-0.2909
	1453	-0.417	-0.2858
	1452	-0.555	-0.2908
	1451	0.981	-0.3059
	1450	1.332	-0.3308
	1449	-0.227	-0.3632
	1448	-2.7	-0.3984
	1447	-0.506	-0.4314
	1446	-0.049	-0.4604
	1445	0.376	-0.4842
	1444	-0.587	-0.5007
	1443	-1.36	-0.5069
	1442	-1.651	-0.4997
	1441	-0.677	-0.4773
	1440	-0.333	-0.4402
	1439	0.151	-0.3891
	1438	-0.165	-0.3246
	1437	-1.786	-0.2465
	1436	-1.771	-0.1546
	1435	0.35	-0.0514
	1434	0.646	0.0583
	1433	-0.169	0.17
	1432	0.697	0.2798
	1431	1.473	0.3838
	1430	0.822	0.4788
	1429	0.97	0.5632
	1428	1.104	0.6365
	1427	0.981	0.6989
	1426	0.788	0.7512
	1425	0.777	0.7951
	1424	0.848	0.8322
	1423	0.547	0.8642
	1422	0.11	0.8925
	1421	0.547	0.9181
	1420	0.696	0.9406
	1419	1.519	0.959
	1418	1.602	0.9719
	1417	0.379	0.9786
	1416	-0.034	0.9796
	1415	0.76	0.9741
	1414	1.021	0.9599
	1413	0.278	0.9343
	1412	0.777	0.8942
	1411	1.562	0.8359
	1410	2.876	0.7554
	1409	2.264	0.6503
	1408	1.364	0.5216
	1407	0.277	0.3735
	1406	-0.074	0.2117
	1405	0.191	0.0418
	1404	-0.38	-0.1308
	1403	-0.396	-0.3007
	1402	-0.839	-0.4627
	1401	-1.833	-0.6122
	1400	-1.96	-0.7453
	1399	-0.549	-0.8601
	1398	-0.446	-0.9568
	1397	-1.125	-1.0352
	1396	-1.25	-1.0946
	1395	-1.664	-1.134
	1394	-1.724	-1.153
	1393	-1.512	-1.1522
	1392	-1.092	-1.133
	1391	-1.392	-1.0975
	1390	-1.413	-1.0481
	1389	-0.629	-0.9874
	1388	-0.645	-0.9187
	1387	-0.296	-0.8448
	1386	-1.097	-0.7679
	1385	-0.805	-0.6893
	1384	-0.165	-0.6108
	1383	0.4	-0.5343
	1382	-0.389	-0.4608
	1381	-0.92	-0.3899
	1380	-0.057	-0.3211
	1379	-0.782	-0.2543
	1378	-0.268	-0.1896
	1377	0.062	-0.1276
	1376	0.874	-0.0691
	1375	1.195	-0.0144
	1374	-0.939	0.0378
	1373	-0.596	0.0905
	1372	0.743	0.1454
	1371	-0.508	0.2034
	1370	-0.447	0.2655
	1369	0.054	0.332
	1368	-0.276	0.4017
	1367	0.469	0.4729
	1366	1.479	0.5427
	1365	1.119	0.6083
	1364	0.004	0.6684
	1363	-0.846	0.7224
	1362	1.579	0.7684
	1361	2.749	0.8026
	1360	2.214	0.8224
	1359	0.484	0.8283
	1358	-0.02	0.8234
	1357	0.218	0.81
	1356	1.139	0.7895
	1355	0.859	0.7622
	1354	0.932	0.7287
	1353	0.785	0.6898
	1352	0.596	0.6468
	1351	1.252	0.6011
	1350	1.41	0.5542
	1349	-0.943	0.5088
	1348	-3.606	0.4684
	1347	1.871	0.4336
	1346	1.366	0.3997
	1345	0.052	0.3631
	1344	1.066	0.3214
	1343	1.513	0.2727
	1342	1.303	0.2161
	1341	0.144	0.1532
	1340	0.101	0.0871
	1339	1.279	0.0212
	1338	-0.761	-0.0404
	1337	-1.522	-0.0924
	1336	-1.436	-0.1304
	1335	1.002	-0.1526
	1334	-0.828	-0.1589
	1333	-0.871	-0.1483
	1332	-1.702	-0.1206
	1331	-0.37	-0.0771
	1330	0.403	-0.0217
	1329	0.642	0.0412
	1328	0.419	0.1076
	1327	0.217	0.1747
	1326	0.273	0.2403
	1325	0.408	0.3022
	1324	0.61	0.3586
	1323	0.716	0.4074
	1322	2.131	0.4476
	1321	-0.24	0.4787
	1320	-2.034	0.5025
	1319	0.108	0.5196
	1318	1.169	0.5267
	1317	0.806	0.5198
	1316	1.141	0.4953
	1315	1.962	0.4506
	1314	0.372	0.3845
	1313	0.536	0.2978
	1312	1.175	0.192
	1311	1.866	0.0692
	1310	0.035	-0.0668
	1309	-0.882	-0.2093
	1308	0.142	-0.3512
	1307	-0.522	-0.486
	1306	-1.157	-0.607
	1305	-2.319	-0.7073
	1304	-3.738	-0.7814
	1303	-1.268	-0.827
	1302	0.212	-0.8461
	1301	-0.382	-0.842
	1300	-1.039	-0.8167
	1299	-3.417	-0.7712
	1298	-0.582	-0.7075
	1297	-0.519	-0.6311
	1296	-0.472	-0.5482
	1295	1.162	-0.4645
	1294	0.635	-0.3854
	1293	-1.394	-0.3138
	1292	1.119	-0.2508
	1291	0.177	-0.1985
	1290	-0.698	-0.1573
	1289	-0.57	-0.1269
	1288	0.686	-0.1076
	1287	0.203	-0.1003
	1286	1.511	-0.105
	1285	1.014	-0.1203
	1284	0.494	-0.1425
	1283	-2.43	-0.1656
	1282	-1.464	-0.1831
	1281	-0.569	-0.1918
	1280	-0.271	-0.1908
	1279	-0.934	-0.1803
	1278	-0.189	-0.1607
	1277	-0.016	-0.1336
	1276	0.153	-0.1009
	1275	-0.036	-0.0641
	1274	0.235	-0.0245
	1273	-0.162	0.017
	1272	0.399	0.0597
	1271	0.705	0.1027
	1270	1.61	0.1459
	1269	0.38	0.1905
	1268	-1.86	0.2397
	1267	0.262	0.2969
	1266	0.207	0.3628
	1265	-0.259	0.4373
	1264	-0.75	0.5199
	1263	0.285	0.6087
	1262	0.647	0.6999
	1261	0.464	0.7888
	1260	1.25	0.8706
	1259	1.385	0.9399
	1258	2.519	0.9921
	1257	2.939	1.0236
	1256	1.09	1.0335
	1255	0.436	1.0241
	1254	1.198	0.998
	1253	1.806	0.9571
	1252	0.711	0.9037
	1251	-0.572	0.8413
	1250	-1.143	0.7727
	1249	1.506	0.6986
	1248	1.726	0.6167
	1247	1.509	0.5256
	1246	1.054	0.426
	1245	-0.103	0.3202
	1244	0.26	0.2117
	1243	-1.944	0.1035
	1242	-0.487	-0.002
	1241	0.425	-0.1051
	1240	-0.183	-0.2076
	1239	0.111	-0.3102
	1238	0.948	-0.4137
	1237	0.42	-0.5178
	1236	-0.593	-0.6199
	1235	-0.233	-0.7158
	1234	-1.597	-0.801
	1233	-3.293	-0.8704
	1232	-1.761	-0.9206
	1231	-1.195	-0.9519
	1230	-0.965	-0.9664
	1229	0.011	-0.967
	1228	-0.947	-0.956
	1227	-1.855	-0.9349
	1226	-0.547	-0.9049
	1225	-0.731	-0.8682
	1224	-0.785	-0.8269
	1223	-0.208	-0.7829
	1222	-1.1	-0.7376
	1221	-0.614	-0.692
	1220	0.341	-0.647
	1219	-0.576	-0.6037
	1218	-1.166	-0.5614
	1217	-0.88	-0.5197
	1216	-1.284	-0.4786
	1215	1.082	-0.4394
	1214	0.225	-0.4039
	1213	0.195	-0.3721
	1212	1.157	-0.3423
	1211	-0.03	-0.3117
	1210	-2.836	-0.275
	1209	-1.378	-0.2272
	1208	0.327	-0.1665
	1207	-1.803	-0.0936
	1206	-0.297	-0.0093
	1205	-0.345	0.0836
	1204	-1.236	0.181
	1203	1.207	0.2779
	1202	3.372	0.3674
	1201	1.538	0.4445
	1200	-0.734	0.5088
	1199	-0.4	0.5615
	1198	2.554	0.6026
	1197	1.969	0.6309
	1196	0.823	0.648
	1195	0.021	0.6577
	1194	-0.642	0.6643
	1193	-0.494	0.6711
	1192	-0.06	0.6788
	1191	1.04	0.6863
	1190	1.916	0.6911
	1189	-0.459	0.6914
	1188	0.387	0.6866
	1187	1.477	0.675
	1186	1.556	0.6544
	1185	0.603	0.6238
	1184	1.604	0.5837
	1183	0.339	0.5351
	1182	0.554	0.4801
	1181	0.647	0.4213
	1180	-0.359	0.3609
	1179	-0.756	0.3016
	1178	0.645	0.2447
	1177	0.942	0.1901
	1176	-0.307	0.1381
	1175	-0.056	0.09
	1174	0.022	0.0466
	1173	-0.564	0.0084
	1172	-2.748	-0.0242
	1171	-0.631	-0.0526
	1170	1.23	-0.082
	1169	2.808	-0.1188
	1168	1.292	-0.1669
	1167	-0.907	-0.2257
	1166	-0.147	-0.2919
	1165	0.087	-0.3625
	1164	-0.323	-0.4346
	1163	-0.554	-0.5045
	1162	-0.025	-0.5682
	1161	-1.599	-0.6216
	1160	-2.467	-0.6602
	1159	-0.576	-0.6813
	1158	0.015	-0.6845
	1157	-0.943	-0.67
	1156	-2.57	-0.6369
	1155	-1.15	-0.585
	1154	-0.433	-0.5171
	1153	0.497	-0.437
	1152	-0.335	-0.3487
	1151	-0.576	-0.2545
	1150	-0.929	-0.1568
	1149	-0.556	-0.0585
	1148	0.734	0.0361
	1147	0.137	0.1221
	1146	0.304	0.1955
	1145	2.734	0.2524
	1144	3.034	0.2898
	1143	1.092	0.309
	1142	-2.506	0.3157
	1141	-2.303	0.3166
	1140	0.973	0.3142
	1139	2.253	0.307
	1138	1.548	0.2941
	1137	0.232	0.2777
	1136	0.093	0.2623
	1135	-0.571	0.2525
	1134	-1.65	0.2525
	1133	-0.414	0.2648
	1132	-0.038	0.2891
	1131	0.029	0.3233
	1130	-0.653	0.3646
	1129	-0.023	0.4095
	1128	0.117	0.453
	1127	1.208	0.4888
	1126	1.127	0.5107
	1125	1.395	0.5132
	1124	3.646	0.4921
	1123	1.774	0.4458
	1122	-0.841	0.3772
	1121	1.329	0.2917
	1120	0.14	0.1937
	1119	-0.533	0.0887
	1118	-0.248	-0.0179
	1117	-1.115	-0.1213
	1116	-0.997	-0.2179
	1115	-1.12	-0.3054
	1114	-0.262	-0.3832
	1113	0.216	-0.4519
	1112	-1.067	-0.5121
	1111	-2.492	-0.5636
	1110	-0.054	-0.6073
	1109	0.672	-0.6466
	1108	-0.447	-0.6843
	1107	0.278	-0.7215
	1106	0.4	-0.7581
	1105	-0.825	-0.7921
	1104	-1.633	-0.82
	1103	-1.191	-0.838
	1102	-0.263	-0.8437
	1101	-1.434	-0.835
	1100	-1.88	-0.8095
	1099	-1.051	-0.7656
	1098	-2.347	-0.7036
	1097	-1.248	-0.6247
	1096	0.414	-0.5328
	1095	-0.166	-0.4326
	1094	-1.219	-0.3278
	1093	0.205	-0.2218
	1092	0.214	-0.1188
	1091	0.579	-0.0228
	1090	0.665	0.0632
	1089	0.158	0.1371
	1088	-0.196	0.1977
	1087	-0.308	0.2442
	1086	3.738	0.2748
	1085	1.499	0.2882
	1084	-1.617	0.2875
	1083	-0.721	0.2782
	1082	0.611	0.2631
	1081	0.293	0.2434
	1080	-0.247	0.2204
	1079	0.219	0.1955
	1078	1.123	0.1693
	1077	1.092	0.1428
	1076	-1.461	0.1185
	1075	-3.339	0.0999
	1074	1.634	0.0875
	1073	1.579	0.0778
	1072	1.094	0.0682
	1071	0.497	0.0591
	1070	-0.88	0.0527
	1069	-1.342	0.0521
	1068	0.146	0.0586
	1067	0.665	0.0714
	1066	-0.813	0.0897
	1065	-1.655	0.1133
	1064	2.26	0.1403
	1063	2.672	0.1669
	1062	-1.883	0.1923
	1061	-1.68	0.219
	1060	0.835	0.247
	1059	0.27	0.2733
	1058	0.977	0.2951
	1057	1.099	0.3101
	1056	-0.307	0.317
	1055	-0.421	0.3155
	1054	0.011	0.3046
	1053	1.503	0.2822
	1052	1.5	0.2456
	1051	0.903	0.1944
	1050	0.682	0.13
	1049	0.738	0.0558
	1048	0.735	-0.0242
	1047	-0.64	-0.1043
	1046	-1.039	-0.1779
	1045	-0.944	-0.2392
	1044	-0.559	-0.2838
	1043	-0.303	-0.3086
	1042	-0.687	-0.3111
	1041	-2.657	-0.289
	1040	-1.835	-0.2413
	1039	-1.399	-0.1704
	1038	0.166	-0.0822
	1037	0.55	0.0155
	1036	-0.04	0.115
	1035	-0.015	0.2094
	1034	1.695	0.2914
	1033	2.83	0.3542
	1032	2.247	0.3933
	1031	-0.215	0.4085
	1030	-0.626	0.4025
	1029	0.453	0.3776
	1028	1.011	0.3343
	1027	1.772	0.2735
	1026	1.264	0.1971
	1025	-1.618	0.1098
	1024	-0.602	0.0174
	1023	1.153	-0.0763
	1022	0.357	-0.1687
	1021	-1.671	-0.2551
	1020	-0.951	-0.3308
	1019	-0.573	-0.3925
	1018	-1.048	-0.4385
	1017	-1.068	-0.4676
	1016	-0.34	-0.4795
	1015	-1.649	-0.475
	1014	0.205	-0.4553
	1013	-1.461	-0.4228
	1012	-1.448	-0.3798
	1011	1.485	-0.3299
	1010	3.187	-0.2779
	1009	-0.729	-0.2258
	1008	-3.341	-0.1702
	1007	-0.603	-0.1088
	1006	2.019	-0.0431
	1005	1.704	0.0238
	1004	-1.205	0.0923
	1003	-1.574	0.1649
	1002	-0.35	0.2426
	1001	1.45	0.3235
	1000	-0.076	0.4048
	999	0.411	0.4846
	998	-0.453	0.5609
	997	0.601	0.6312
	996	1.605	0.6915
	995	2.342	0.7377
	994	0.636	0.7676
	993	-1.08	0.7811
	992	0.26	0.7779
	991	3.622	0.7551
	990	3.465	0.7096
	989	-0.658	0.6425
	988	0.833	0.559
	987	0.774	0.4636
	986	1.362	0.3609
	985	-0.214	0.2563
	984	-1.774	0.1563
	983	-2.406	0.0667
	982	-0.817	-0.0104
	981	1.127	-0.0767
	980	0.102	-0.1353
	979	0.551	-0.1882
	978	-0.479	-0.2363
	977	-0.644	-0.2796
	976	-0.249	-0.3183
	975	0.708	-0.353
	974	-1.124	-0.3841
	973	-1.844	-0.411
	972	-0.599	-0.4338
	971	0.42	-0.4551
	970	1.059	-0.4777
	969	-0.401	-0.5027
	968	-0.302	-0.5293
	967	-0.565	-0.5557
	966	0.431	-0.5799
	965	1.054	-0.5994
	964	-1.096	-0.61
	963	-4.069	-0.6052
	962	-0.864	-0.5796
	961	-0.57	-0.5326
	960	-1.039	-0.4651
	959	-0.468	-0.3782
	958	-0.883	-0.2739
	957	-0.874	-0.1546
	956	-1.319	-0.0237
	955	0.708	0.1136
	954	1.719	0.2506
	953	0.194	0.3816
	952	-0.194	0.5025
	951	0.918	0.6095
	950	2.193	0.6979
	949	0.818	0.7635
	948	1.934	0.8044
	947	2.895	0.8194
	946	2.208	0.8095
	945	0.251	0.7791
	944	-1.156	0.735
	943	1.325	0.6832
	942	1.412	0.6271
	941	-0.426	0.5709
	940	-0.968	0.5192
	939	-0.564	0.4757
	938	1.228	0.441
	937	-0.57	0.4145
	936	0.003	0.3958
	935	1.438	0.3834
	934	-0.574	0.3753
	933	-0.745	0.3704
	932	1.002	0.3665
	931	0.849	0.3597
	930	2.004	0.3467
	929	-0.792	0.3258
	928	0.051	0.297
	927	0.787	0.2594
	926	0.859	0.2116
	925	-0.072	0.153
	924	0.863	0.0838
	923	0.565	0.0046
	922	-0.366	-0.083
	921	0.016	-0.1766
	920	-0.025	-0.2738
	919	-0.47	-0.372
	918	-1.007	-0.4684
	917	-0.871	-0.5601
	916	-0.068	-0.6453
	915	-1.87	-0.7225
	914	-1.689	-0.7898
	913	-1.042	-0.8472
	912	0.218	-0.896
	911	-0.289	-0.9377
	910	-0.994	-0.9723
	909	-0.622	-0.9986
	908	-1.584	-1.0152
	907	-1.709	-1.0202
	906	-1.026	-1.0126
	905	-0.48	-0.9927
	904	-0.719	-0.9605
	903	-1.17	-0.9155
	902	-1.887	-0.8568
	901	-1.792	-0.784
	900	-0.56	-0.6985
	899	-0.772	-0.6032
	898	-1.407	-0.5013
	897	-1.236	-0.3963
	896	0.772	-0.2934
	895	2.057	-0.1987
	894	0.638	-0.1164
	893	-2.033	-0.0474
	892	1.283	0.0085
	891	0.601	0.0497
	890	-0.541	0.0757
	889	0.018	0.087
	888	1.912	0.0833
	887	2.104	0.0647
	886	0.062	0.0343
	885	-0.659	-0.0016
	884	-0.798	-0.0363
	883	-0.057	-0.064
	882	-1.318	-0.0803
	881	-2.056	-0.0812
	880	-0.708	-0.0653
	879	0.074	-0.0339
	878	0.573	0.0101
	877	-1.419	0.0638
	876	-1.224	0.1248
	875	0.128	0.1883
	874	1.788	0.2475
	873	1.466	0.2954
	872	1.802	0.3276
	871	0.978	0.3417
	870	-1.207	0.3383
	869	0.341	0.3185
	868	1.763	0.2817
	867	1.367	0.2271
	866	0.243	0.1566
	865	0.112	0.0738
	864	0.073	-0.0174
	863	0.162	-0.1125
	862	-0.863	-0.2072
	861	-0.118	-0.2969
	860	-0.768	-0.3777
	859	-0.527	-0.4457
	858	-1.344	-0.4977
	857	-0.993	-0.5307
	856	-1.148	-0.5433
	855	-1.315	-0.5348
	854	-0.742	-0.506
	853	-0.297	-0.4587
	852	0.676	-0.3954
	851	0.51	-0.3181
	850	-1.265	-0.227
	849	-1.594	-0.1212
	848	-0.66	-0.0016
	847	-0.831	0.1287
	846	-1.515	0.265
	845	-0.13	0.4004
	844	2.268	0.5254
	843	2.1	0.6298
	842	3.638	0.7057
	841	2.472	0.749
	840	1.272	0.7601
	839	0.508	0.7426
	838	-0.446	0.7016
	837	1.067	0.6415
	836	2.232	0.5651
	835	0.544	0.4763
	834	0.504	0.381
	833	-0.284	0.286
	832	-1.172	0.1977
	831	-0.593	0.1219
	830	-0.756	0.0617
	829	-1.163	0.0191
	828	-1.026	-0.006
	827	0.23	-0.0156
	826	0.541	-0.0133
	825	-0.179	-0.0026
	824	-0.08	0.0138
	823	-1.229	0.0331
	822	0.092	0.0519
	821	1.133	0.0652
	820	0.683	0.0678
	819	1.293	0.0564
	818	0.783	0.0291
	817	0.702	-0.0142
	816	0.539	-0.0717
	815	-0.52	-0.1403
	814	-1.385	-0.2162
	813	-0.302	-0.296
	812	0.732	-0.3782
	811	-0.239	-0.461
	810	-0.333	-0.5415
	809	-0.352	-0.6157
	808	-0.746	-0.6795
	807	-0.985	-0.7282
	806	-1.523	-0.7572
	805	-1.255	-0.7627
	804	-1.149	-0.7419
	803	-1.746	-0.6931
	802	-2.197	-0.6155
	801	-1.777	-0.5105
	800	-1.139	-0.3822
	799	0.311	-0.2369
	798	-0.049	-0.0823
	797	-1.447	0.0743
	796	-0.913	0.2257
	795	2.277	0.362
	794	4.857	0.4721
	793	2.712	0.5485
	792	1.674	0.5906
	791	0.335	0.6022
	790	0.022	0.5891
	789	-0.113	0.5572
	788	1.031	0.511
	787	0.218	0.4544
	786	-1.017	0.3916
	785	0.701	0.3261
	784	1.051	0.2597
	783	0.884	0.1946
	782	0.54	0.1342
	781	-1.253	0.0833
	780	-0.226	0.0469
	779	-0.734	0.0283
	778	-1.059	0.03
	777	-1.351	0.0529
	776	-0.085	0.0958
	775	0.968	0.1553
	774	0.266	0.2277
	773	-0.613	0.3102
	772	0.862	0.3999
	771	2.236	0.4932

## Sheet: Supplementary Figure 6a
Dates and hiatus information in Supplementary Figure 6 (left)
Sample ID	%Dist from top (mm)	U/Th range Years CE	U/Th lower 95% bound	U/Th higher 95% bound	layer count adjusted U/Th date (Yrs CE)	layer count adj. lower 95% bound	layer count adj. higher 95% bound	%Years BP 1950	%1s error	%2s error yrs		hiatus ID	depth from top (mm)
MP1-U3	1.3	1897	1853	1917				53	16	32		2	26.6
M1-sep1	11.2	1645	1557	1687				300	32.5	65		1	28
MP1-U2	24.2	1613	1573	1632				340	15	30
M1CA3	25.2	1611	1533	1648				340	30	60
MP1-U4	30.6	1413	1318	1458	1400	1385	1415	550	7.5	15
MP1-U5	47.2	1312	1188	1370	1322	1307	1338	628	7.75	15.5
M1-sep7	63.5	1241	1214	1254	1247	1232	1263	703	7.75	15.5

## Sheet: Supplementary Figure 6b
Sr/Ca data shown in Supplementary Figure 6 (left)
SampleID	Depth from top (mm)	Age (yr BP)	Age (CE)	Sr_Area (Sr/Ca)
68	0	133.173	1816.83	730
68.2	0.187	135.429	1814.57	1076
68.4	0.374	137.684	1812.32	1632
68.6	0.561	139.94	1810.06	2648
68.8	0.748	142.195	1807.8	3595
69	0.935	144.451	1805.55	5377
69.2	1.122	146.707	1803.29	6920
69.4	1.309	148.962	1801.04	8545
69.6	1.496	151.218	1798.78	10750
69.8	1.683	153.473	1796.53	11765
70	1.87	155.729	1794.27	14271
70.2	2.057	157.985	1792.02	15485
70.4	2.244	160.24	1789.76	15880
70.6	2.431	162.496	1787.5	16508
70.8	2.618	164.751	1785.25	16860
71	2.805	167.007	1782.99	16716
71.2	2.992	169.262	1780.74	16279
71.4	3.179	171.518	1778.48	16145
71.6	3.366	173.774	1776.23	16246
71.8	3.553	176.029	1773.97	16013
72	3.74	178.285	1771.72	16000
72.2	3.927	180.54	1769.46	16006
72.4	4.114	182.796	1767.2	15848
72.6	4.301	185.051	1764.95	16084
72.8	4.488	187.307	1762.69	16046
73	4.675	189.563	1760.44	16354
73.2	4.862	191.818	1758.18	16318
73.4	5.049	194.074	1755.93	15863
73.6	5.236	196.329	1753.67	16230
73.8	5.423	198.585	1751.42	16034
74	5.61	200.841	1749.16	16110
74.2	5.797	203.096	1746.9	15778
74.4	5.984	205.352	1744.65	15961
74.6	6.171	207.607	1742.39	15804
74.8	6.358	209.863	1740.14	15743
75	6.545	212.118	1737.88	15707
75.2	6.732	214.374	1735.63	15612
75.4	6.919	216.63	1733.37	16047
75.6	7.106	218.885	1731.11	15944
75.8	7.293	221.141	1728.86	15863
76	7.48	223.396	1726.6	15569
76.2	7.667	225.652	1724.35	15395
76.4	7.854	227.908	1722.09	14931
76.6	8.041	230.163	1719.84	15319
76.8	8.228	232.419	1717.58	15051
77	8.415	234.674	1715.33	14966
77.2	8.602	236.93	1713.07	14588
77.4	8.789	239.185	1710.81	14757
77.6	8.976	241.441	1708.56	15116
77.8	9.163	243.697	1706.3	14495
78	9.35	245.952	1704.05	14337
78.2	9.537	248.208	1701.79	14165
78.4	9.724	250.463	1699.54	14342
78.6	9.911	252.719	1697.28	14500
78.8	10.098	254.975	1695.03	14134
79	10.285	257.23	1692.77	14338
79.2	10.472	259.486	1690.51	14173
79.4	10.659	261.741	1688.26	13650
79.6	10.846	263.997	1686	13951
79.8	11.033	266.252	1683.75	13690
80	11.22	268.508	1681.49	13238
80.2	11.407	270.764	1679.24	13323
80.4	11.594	273.019	1676.98	13369
80.6	11.781	275.275	1674.73	13150
80.8	11.968	277.53	1672.47	12847
81	12.155	279.786	1670.21	12653
81.2	12.342	282.042	1667.96	12794
81.4	12.529	284.297	1665.7	12741
81.6	12.716	286.553	1663.45	12584
81.8	12.903	288.808	1661.19	12493
82	13.09	291.064	1658.94	12385
82.2	13.277	293.319	1656.68	12423
82.4	13.464	295.575	1654.43	12238
82.6	13.651	297.831	1652.17	12203
82.8	13.838	300.086	1649.91	12283
83	14.025	302.342	1647.66	11939
83.2	14.212	304.597	1645.4	12155
83.4	14.399	306.853	1643.15	12171
83.6	14.586	309.108	1640.89	12080
83.8	14.773	311.364	1638.64	12103
84	14.96	313.62	1636.38	12247
84.2	15.147	315.875	1634.12	12228
84.4	15.334	318.131	1631.87	12234
84.6	15.521	320.386	1629.61	11777
84.8	15.708	322.642	1627.36	12236
84.8	15.895	324.898	1625.1	12607
84.8	16.082	327.153	1622.85	12326
85	16.269	329.409	1620.59	12066
85.2	16.456	331.664	1618.34	12444
85.4	16.643	333.92	1616.08	12198
85.6	16.83	336.175	1613.82	12147
85.8	17.017	338.431	1611.57	12264
86	17.204	340.687	1609.31	12553
86.2	17.391	342.942	1607.06	12284
86.4	17.578	345.198	1604.8	12195
86.6	17.765	347.453	1602.55	12056
86.8	17.952	349.709	1600.29	12018
87	18.139	351.965	1598.04	11983
87.2	18.326	354.22	1595.78	11502
87.4	18.513	356.476	1593.52	12015
87.6	18.7	358.731	1591.27	11853
87.8	18.887	360.987	1589.01	11903
88	19.074	363.242	1586.76	11902
88.2	19.261	365.498	1584.5	11636
88.4	19.448	367.754	1582.25	11878
88.6	19.635	370.009	1579.99	11677
88.8	19.822	372.265	1577.74	11749
89	20.009	374.52	1575.48	11700
89.2	20.196	376.776	1573.22	11781
89.4	20.383	379.032	1570.97	12404
89.6	20.57	381.287	1568.71	12269
89.8	20.757	383.543	1566.46	12171
90	20.944	385.798	1564.2	11899
90.2	21.131	388.054	1561.95	12692
90.4	21.318	390.309	1559.69	12263
90.6	21.505	392.565	1557.43	12585
90.8	21.692	394.821	1555.18	12321
91	21.879	397.076	1552.92	12569
91.2	22.066	399.332	1550.67	12550
91.4	22.253	401.587	1548.41	12503
91.6	22.44	403.843	1546.16	12493
91.8	22.627	406.099	1543.9	13145
92	22.814	408.354	1541.65	12742
92.2	23.001	410.61	1539.39	12434
92.4	23.188	412.865	1537.13	12886
92.6	23.375	415.121	1534.88	12831
92.8	23.562	417.376	1532.62	12475
93	23.749	419.632	1530.37	12825
93.2	23.936	421.888	1528.11	12974
93.4	24.123	424.143	1525.86	13012
93.6	24.31	426.399	1523.6	12625
93.8	24.497	428.654	1521.35	12550
94	24.684	430.91	1519.09	11861
94.2	24.871	433.165	1516.83	10837
94.4	25.058	435.421	1514.58	9813
94.6	25.245	437.677	1512.32	8756
94.8	25.432	439.932	1510.07	7256
95	25.619	442.188	1507.81	6254
95.2	25.806	444.443	1505.56	4812
95.4	25.993	504.883	1445.12	3867
95.6	26.18	578.546	1371.45	3032
95.8	26.367	640.816	1309.18	2888
96	26.554	642.099	1307.9	2257
96.2	26.741	643.381	1306.62	2109
96.4	26.928	644.666	1305.33	2078
96.6	27.115	645.953	1304.05	1847
96.8	27.302	647.24	1302.76	1979
97	27.489	648.531	1301.47	1852
97.2	27.676	649.822	1300.18	1904
97.4	27.863	651.114	1298.89	1731
97.6	28.05	652.41	1297.59	1763
97.8	28.237	653.705	1296.29	2032
98	28.424	655.002	1295	1772
98.2	28.611	656.301	1293.7	1915
98.4	28.798	657.6	1292.4	1674
98.6	28.985	658.901	1291.1	1696
98.8	29.172	660.203	1289.8	1733
99	29.359	661.505	1288.49	1750
99.2	29.546	662.809	1287.19	1530
99.4	29.733	664.113	1285.89	1716
99.6	29.92	665.419	1284.58	1772
99.8	30.107	666.725	1283.28	1624
99.8	30.294	668.031	1281.97	1666
99.8	30.481	669.338	1280.66	1591
100	30.668	670.646	1279.35	1590
100.2	30.855	671.954	1278.05	1618
100.4	31.042	673.262	1276.74	1777
100.6	31.229	674.571	1275.43	1457
100.8	31.416	675.88	1274.12	1748
101	31.603	677.189	1272.81	1456
101.2	31.79	678.498	1271.5	1514
101.4	31.977	679.807	1270.19	1450
101.6	32.164	681.116	1268.88	1668
101.8	32.351	682.425	1267.57	1587
102	32.538	683.734	1266.27	1306
102.2	32.725	685.042	1264.96	1458
102.4	32.912	686.35	1263.65	1650
102.6	33.099	687.658	1262.34	1458
102.8	33.286	688.966	1261.03	1499
103	33.473	690.272	1259.73	1547
103.2	33.66	691.578	1258.42	1440
103.4	33.847	692.884	1257.12	1380
103.6	34.034	694.189	1255.81	1308
103.8	34.221	695.493	1254.51	1749
104	34.408	696.796	1253.2	1785
104.2	34.595	698.098	1251.9	1282
104.4	34.782	699.4	1250.6	1493
104.6	34.969	700.699	1249.3	1519
104.8	35.156	701.998	1248	1544
105	35.343	703.296	1246.7	1795
105.2	35.53	704.592	1245.41	1404
105.4	35.717	705.887	1244.11	1401
105.6	35.904	707.18	1242.82	1410
105.8	36.091	708.472	1241.53	1436
106	36.278	709.764	1240.24	1529
106.2	36.465	711.052	1238.95	1906
106.4	36.652	712.339	1237.66	1435
106.6	36.839	713.625	1236.37	1568
106.8	37.026	714.908	1235.09	1680
107	37.213	716.191	1233.81	1620
107.2	37.4	717.47	1232.53	1830
107.4	37.587	718.747	1231.25	1641
107.6	37.774	720.024	1229.98	1763
107.8	37.961	721.296	1228.7	1699
108	38.148	722.568	1227.43	1641
108.2	38.335	723.837	1226.16	1703
108.4	38.522	725.102	1224.9	1620
108.6	38.709	726.368	1223.63	1644
108.8	38.896	727.628	1222.37	1838
109	39.083	728.887	1221.11	1539
109.2	39.27	730.145	1219.86	1825
109.4	39.457	731.396	1218.6	1684
109.6	39.644	732.648	1217.35	1830
109.8	39.831	733.896	1216.1	1717
110	40.018	735.14	1214.86	1709
110.2	40.205	736.383	1213.62	1494
110.4	40.392	737.621	1212.38	1675
110.6	40.579	738.856	1211.14	1539
110.8	40.766	740.091	1209.91	1615
111	40.953	741.318	1208.68	1827
111.2	41.14	742.545	1207.46	1474
111.4	41.327	743.768	1206.23	1815
111.6	41.514	744.985	1205.01	1713
111.8	41.701	746.203	1203.8	1732
112	41.888	747.413	1202.59	1555
112.2	42.075	748.621	1201.38	1564
112.4	42.262	749.828	1200.17	1434
112.6	42.449	751.026	1198.97	1708
112.8	42.636	752.224	1197.78	1479
113	42.823	753.417	1196.58	1525
113.2	43.01	754.604	1195.4	1474
113.4	43.197	755.791	1194.21	1735
113.6	43.384	756.969	1193.03	1720
113.8	43.571	758.145	1191.85	1793
114	43.758	759.32	1190.68	1728
114.2	43.945	760.484	1189.52	1641
114.4	44.132	761.649	1188.35	1594
114.6	44.319	762.808	1187.19	1746
114.8	44.506	763.96	1186.04	1445
115	44.693	765.113	1184.89	1540
115.2	44.88	766.255	1183.75	1650
115.4	45.067	767.395	1182.61	1591
115.6	45.254	768.532	1181.47	1747
115.8	45.441	769.659	1180.34	1685
116	45.628	770.786	1179.21	1559
116.2	45.815	771.906	1178.09	1828
116.4	46.002	773.019	1176.98	1625
116.6	46.189	774.133	1175.87	1779
116.8	46.376	775.234	1174.77	1326
117	46.563	776.334	1173.67	1701
117.2	46.75	777.43	1172.57	1579
117.4	46.937	778.515	1171.49	1658
117.6	47.124	779.6	1170.4	1609
117.8	47.311	780.677	1169.32	1514
118	47.498	781.747	1168.25	1480
118.2	47.685	782.817	1167.18	1694
118.4	47.872	783.879	1166.12	1539
118.6	48.059	784.941	1165.06	1492
118.8	48.246	786.003	1164	1718
119	48.433	787.064	1162.94	1660
119.2	48.62	788.125	1161.87	2009
119.4	48.807	789.186	1160.81	1614
119.6	48.994	790.246	1159.75	1550
119.8	49.181	791.307	1158.69	1739
120	49.368	792.366	1157.63	1634
120.2	49.555	793.426	1156.57	1699
120.4	49.742	794.485	1155.52	1604
120.6	49.929	795.543	1154.46	1585
120.8	50.116	796.602	1153.4	1558
121	50.303	797.66	1152.34	1600
121.2	50.49	798.717	1151.28	1469
121.4	50.677	799.775	1150.23	1603
121.6	50.864	800.832	1149.17	1637
121.8	51.051	801.888	1148.11	1428
122	51.238	802.944	1147.06	2042
122.2	51.425	804	1146	1693
122.4	51.612	805.055	1144.94	1537
122.6	51.799	806.11	1143.89	1666
122.8	51.986	807.165	1142.84	1644
123	52.173	808.219	1141.78	1586
123.2	52.36	809.273	1140.73	1533
123.4	52.547	810.326	1139.67	1475
123.6	52.734	811.379	1138.62	1588
123.8	52.921	812.431	1137.57	1454
124	53.108	813.483	1136.52	1454
124.2	53.295	814.534	1135.47	1542
124.4	53.482	815.585	1134.41	1743
124.6	53.669	816.636	1133.36	1588
124.8	53.856	817.686	1132.31	1786
125	54.043	818.735	1131.26	1796
125.2	54.23	819.784	1130.22	1522
125.4	54.417	820.833	1129.17	1641
125.6	54.604	821.881	1128.12	2030
125.8	54.791	822.928	1127.07	1421
126	54.978	823.975	1126.02	1738
126.2	55.165	825.022	1124.98	1593
126.4	55.352	826.068	1123.93	1480
126.6	55.539	827.113	1122.89	1831
126.8	55.726	828.158	1121.84	1686
127	55.913	829.202	1120.8	1710
127.2	56.1	830.247	1119.75	1493
127.4	56.287	831.29	1118.71	1964
127.6	56.474	832.332	1117.67	1784
127.8	56.661	833.375	1116.63	1440
128	56.848	834.416	1115.58	2088
128.2	57.035	835.457	1114.54	1600
128.4	57.222	836.497	1113.5	1685
128.6	57.409	837.537	1112.46	1696
128.8	57.596	838.576	1111.42	1771
129	57.783	839.614	1110.39	1451
129.2	57.97	840.652	1109.35	1673
129.4	58.157	841.69	1108.31	1533
129.6	58.344	842.726	1107.27	1776
129.8	58.531	843.762	1106.24	1620
130	58.718	844.798	1105.2	1500
130.2	58.905	845.832	1104.17	1763
130.4	59.092	846.866	1103.13	1589
130.6	59.279	847.9	1102.1	1852
130.8	59.466	848.932	1101.07	1853
131	59.653	849.965	1100.04	1564
131.2	59.84	850.995	1099	1465
131.4	60.027	852.026	1097.97	1689
131.6	60.214	853.056	1096.94	1988
131.8	60.401	854.085	1095.91	1463
132	60.588	855.114	1094.89	1939
132.2	60.775	856.142	1093.86	1826
132.4	60.962	857.169	1092.83	1785
132.6	61.149	858.196	1091.8	1866
132.8	61.336	859.221	1090.78	1675
133	61.523	860.246	1089.75	1846
133.2	61.71	861.27	1088.73	1800
133.4	61.897	862.294	1087.71	1709
133.6	62.084	863.317	1086.68	1950
133.8	62.271	864.338	1085.66	1931
134	62.458	865.359	1084.64	1714
134.2	62.645	866.38	1083.62	1889
134.4	62.832	867.399	1082.6	1683
134.6	63.019	868.418	1081.58	1551
134.8	63.206	869.436	1080.56	1740
135	63.393	870.453	1079.55	1802
135.2	63.58	871.47	1078.53	1697
135.4	63.767	872.485	1077.51	1858
135.6	63.954	873.5	1076.5	1980
135.8	64.141	874.514	1075.49	1622
136	64.328	875.527	1074.47	1881
136.2	64.515	876.54	1073.46	1489
136.4	64.702	877.551	1072.45	2038
136.6	64.889	878.561	1071.44	1445
136.8	65.076	879.571	1070.43	1765
137	65.263	880.58	1069.42	1648
137.2	65.45	881.588	1068.41	1487
137.4	65.637	882.595	1067.4	1829
137.6	65.824	883.601	1066.4	1556
137.8	66.011	884.607	1065.39	1627
138	66.198	885.611	1064.39	1454
138.2	66.385	886.614	1063.39	1676
138.4	66.572	887.617	1062.38	1535
138.6	66.759	888.618	1061.38	1886
138.8	66.946	889.619	1060.38	1570
139	67.133	890.619	1059.38	1850
139.2	67.32	891.618	1058.38	1236
139.4	67.507	892.616	1057.38	1414
139.6	67.694	893.613	1056.39	1770
139.8	67.881	894.609	1055.39	1546
140	68.068	895.605	1054.4	1670
140.2	68.255	896.598	1053.4	1583
140.4	68.442	897.591	1052.41	1396
140.6	68.629	898.584	1051.42	1331
140.8	68.816	899.575	1050.43	1699
141	69.003	900.565	1049.43	1728
141.2	69.19	901.554	1048.45	1421
141.4	69.377	902.542	1047.46	1581
141.6	69.564	903.53	1046.47	1777
141.8	69.751	904.515	1045.48	1639
142	69.938	905.501	1044.5	1663
142.2	70.125	906.485	1043.51	1728
142.4	70.312	907.468	1042.53	1951
142.6	70.499	908.45	1041.55	1710
142.8	70.686	909.431	1040.57	1531
143	70.873	910.411	1039.59	1543
143.2	71.06	911.39	1038.61	1237
143.4	71.247	912.367	1037.63	1517
143.6	71.434	913.344	1036.66	1551
143.8	71.621	914.32	1035.68	1447
144	71.808	915.294	1034.71	1416
144.2	71.995	916.268	1033.73	1432
144.4	72.182	917.24	1032.76	1564
144.6	72.369	918.211	1031.79	1217
144.8	72.556	919.182	1030.82	1417
145	72.743	920.15	1029.85	1322
145.2	72.93	921.118	1028.88	1861
145.4	73.117	922.085	1027.91	1676
145.6	73.304	923.051	1026.95	1363
145.8	73.491	924.016	1025.98	1550
146	73.678	924.979	1025.02	1504
146.2	73.865	925.941	1024.06	1558
146.4	74.052	926.902	1023.1	1516
146.6	74.239	927.861	1022.14	1684
146.8	74.426	928.82	1021.18	1267
147	74.613	929.778	1020.22	1765
147.2	74.8	930.734	1019.27	1708
147.4	74.987	931.689	1018.31	1483
147.6	75.174	932.643	1017.36	1749
147.8	75.361	933.595	1016.4	1626
148	75.548	934.548	1015.45	1475
148.2	75.735	935.497	1014.5	1347
148.4	75.922	936.446	1013.55	1488
148.6	76.109	937.394	1012.61	1356
148.8	76.296	938.34	1011.66	1451
149	76.483	939.286	1010.71	1574
149.2	76.67	940.23	1009.77	1204
149.4	76.857	941.173	1008.83	1688
149.6	77.044	942.115	1007.89	1350
149.8	77.231	943.054	1006.95	1512
150	77.418	943.994	1006.01	1536
150.2	77.605	944.931	1005.07	1395
150.4	77.792	945.867	1004.13	1666
150.6	77.979	946.803	1003.2	1385
150.8	78.166	947.736	1002.26	1584
151	78.353	948.669	1001.33	1267
151.2	78.54	949.601	1000.4	1705
151.4	78.727	950.53	999.47	1604
151.6	78.914	951.459	998.541	1467
151.8	79.101	952.386	997.614	1336
152	79.288	953.311	996.689	1366
152.2	79.475	954.236	995.764	1458
152.4	79.662	955.159	994.841	1241
152.6	79.849	956.081	993.919	1538
152.8	80.036	957.002	992.998	1183
153	80.223	957.92	992.08	1307
153.2	80.41	958.838	991.162	1398
153.4	80.597	959.754	990.246	1208
153.6	80.784	960.669	989.331	1112
153.8	80.971	961.583	988.417	1345
154	81.158	962.494	987.506	1215
154.2	81.345	963.405	986.595	1186
154.4	81.532	964.315	985.685	1141
154.6	81.719	965.222	984.778	1167
154.8	81.906	966.129	983.871	1312
155	82.093	967.034	982.966	1119
155.2	82.28	967.937	982.063	1254
155.4	82.467	968.84	981.16	1304
155.6	82.654	969.74	980.26	1041
155.8	82.841	970.639	979.361	1193
156	83.028	971.537	978.463	1071
156.2	83.215	972.433	977.567	1183
156.4	83.402	973.328	976.672	1155
156.6	83.589	974.221	975.779	1265
156.8	83.776	975.112	974.888	1179
157	83.963	976.004	973.996	1207
157.2	84.15	976.891	973.109	1406
157.4	84.337	977.779	972.221	1392
157.6	84.524	978.665	971.335	1365
157.8	84.711	979.548	970.452	1319
158	84.898	980.432	969.568	1170
158.2	85.085	981.313	968.687	1325
158.4	85.272	982.192	967.808	1067
158.6	85.459	983.071	966.929	1311
158.8	85.646	983.946	966.054	1285
159	85.833	984.821	965.179	1557
159.2	86.02	985.695	964.305	1128
159.4	86.207	986.566	963.434	1310
159.6	86.394	987.437	962.563	1299
159.8	86.581	988.305	961.695	1188
160	86.768	989.172	960.828	1206
160.2	86.955	990.039	959.961	1173
160.4	87.142	990.901	959.099	1408
160.6	87.329	991.764	958.236	1297
160.8	87.516	992.625	957.375	1039
161	87.703	993.483	956.517	1202
161.2	87.89	994.341	955.659	1302
161.4	88.077	995.196	954.804	1227
161.6	88.264	996.05	953.95	1250
161.8	88.451	996.903	953.097	1410
162	88.638	997.753	952.247	1310
162.2	88.825	998.602	951.398	1347
162.4	89.012	999.45	950.55	1211
162.6	89.199	1000.29	949.705	1123
162.8	89.386	1001.14	948.86	1435
163	89.573	1001.98	948.019	812
163.2	89.76	1002.82	947.178	1019
163.4	89.947	1003.66	946.338	1059
163.6	90.134	1004.5	945.502	987
163.8	90.321	1005.33	944.666	1398
164	90.508	1006.17	943.832	1285
164.2	90.695	1007	943.001	1144
164.4	90.882	1007.83	942.17	1093
164.6	91.069	1008.66	941.342	1598
164.8	91.256	1009.48	940.515	1178
165	91.443	1010.31	939.689	1242
165.2	91.63	1011.13	938.867	1145
165.4	91.817	1011.95	938.045	1209
165.6	92.004	1012.78	937.225	1344
165.8	92.191	1013.59	936.408	1223
166	92.378	1014.41	935.591	1241
166.2	92.565	1015.22	934.777	1223
166.4	92.752	1016.04	933.964	1120
166.6	92.939	1016.85	933.152	990
166.8	93.126	1017.66	932.345	1275
167	93.313	1018.46	931.537	1231
167.2	93.5	1019.27	930.732	1137
167.4	93.687	1020.07	929.929	1038
167.6	93.874	1020.87	929.126	1387
167.8	94.061	1021.67	928.327	1517
168	94.248	1022.47	927.529	1547
168.2	94.435	1023.27	926.732	1329
168.4	94.622	1024.06	925.939	1113
168.6	94.809	1024.85	925.146	1177
168.8	94.996	1025.64	924.355	1211
169	95.183	1026.43	923.567	1421
169.2	95.37	1027.22	922.779	1174
169.4	95.557	1028	921.995	1327
169.6	95.744	1028.79	921.213	1206
169.8	95.931	1029.57	920.43	1301
170	96.118	1030.35	919.652	1313
170.2	96.305	1031.13	918.875	1159
170.4	96.492	1031.9	918.099	1053
170.6	96.679	1032.67	917.327	1215
170.8	96.866	1033.45	916.554	941
171	97.053	1034.21	915.785	1372
171.2	97.24	1034.98	915.018	1040
171.4	97.427	1035.75	914.251	1117
171.6	97.614	1036.51	913.489	1029
171.8	97.801	1037.27	912.727	928
172	97.988	1038.03	911.967	1006
172.2	98.175	1038.79	911.21	950
172.4	98.362	1039.55	910.453	1068
172.6	98.549	1040.3	909.7	1251
172.8	98.736	1041.05	908.948	1170
173	98.923	1041.8	908.198	1157
173.2	99.11	1042.55	907.451	1224
173.4	99.297	1043.3	906.705	1383
173.6	99.484	1044.04	905.961	1098
173.8	99.671	1044.78	905.22	1153
174	99.858	1045.52	904.479	1357
174.2	100.045	1046.26	903.743	1476
174.4	100.232	1046.99	903.007	1250
174.6	100.419	1047.73	902.273	1119
174.8	100.606	1048.46	901.543	1618
175	100.793	1049.19	900.813	1515
175.2	100.98	1049.91	900.086	1122
175.4	101.167	1050.64	899.361	1542
175.6	101.354	1051.36	898.637	1233
175.8	101.541	1052.08	897.917	1263
176	101.728	1052.8	897.198	1328
176.2	101.915	1053.52	896.481	1339
176.4	102.102	1054.23	895.767	1348
176.6	102.289	1054.95	895.054	1197
176.8	102.476	1055.66	894.344	1039
177	102.663	1056.36	893.636	1187
177.2	102.85	1057.07	892.928	873
177.4	103.037	1057.77	892.226	1034
177.6	103.224	1058.48	891.524	813
177.8	103.411	1059.18	890.823	904
178	103.598	1059.87	890.127	867
178.2	103.785	1060.57	889.431	620
178.4	103.972	1061.26	888.738	580
178.6	104.159	1061.95	888.048	558
178.8	104.346	1062.64	887.357	383
179	104.533	1063.33	886.672	513
179.2	104.72	1064.01	885.988	523
179.4	104.907	1064.7	885.305	459
179.6	105.094	1065.37	884.626	436
179.8	105.281	1066.05	883.948	497
180	105.468	1066.73	883.273	464
180.2	105.655	1067.4	882.6	491
180.4	105.842	1068.07	881.927	385
180.6	106.029	1068.74	881.26	426
180.8	106.216	1069.41	880.593	457
181	106.403	1070.07	879.928	361
181.2	106.59	1070.73	879.268	575
181.4	106.777	1071.39	878.607	453
181.6	106.964	1072.05	877.95	430
181.8	107.151	1072.7	877.295	492
182	107.338	1073.36	876.64	427

## Sheet: Supplementary Figure 6c
d18O data shown in Supplemenary Figure 6
Distance from stal top (mm)	yrs BP	yrs AD	d18O original (permil VPDB)	d18O median (permil VPDB)
0.25	20.798	1929.2	-4.543	-4.4209
0.75	36.1124	1913.89	-4.383	-4.3802
1.25	51.4589	1898.54	-4.273	-4.3873
1.75	66.7824	1883.22	-4.623	-4.4207
2.25	82.0274	1867.97	-4.323	-4.3066
2.75	97.1386	1852.86	-3.923	-4.0663
3.25	112.061	1837.94	-4.023	-4.0893
3.75	126.738	1823.26	-4.443	-4.3872
4.25	141.115	1808.88	-4.393	-4.3942
4.75	155.137	1794.86	-4.383	-4.3975
5.25	168.748	1781.25	-4.463	-4.4041
5.75	181.893	1768.11	-4.333	-4.4135
6.25	194.517	1755.48	-4.493	-4.4133
6.75	206.564	1743.44	-4.463	-4.3971
7.25	217.978	1732.02	-4.373	-4.3858
7.75	228.705	1721.3	-4.363	-4.3734
8.25	238.689	1711.31	-4.393	-4.3693
8.75	247.874	1702.13	-4.213	-4.3659
9.25	256.206	1693.79	-4.213	-4.3446
9.75	263.628	1686.37	-4.393	-4.3217
10.25	270.086	1679.91	-4.393	-4.308
10.75	275.524	1674.48	-4.363	-4.3019
11.25	279.892	1670.11	-4.113	-4.2955
11.75	283.666	1666.33	-3.993	-4.29
12.25	287.208	1662.79	-4.163	-4.288
12.75	290.534	1659.47	-4.303	-4.2878
13.25	293.66	1656.34	-4.273	-4.2881
13.75	296.6	1653.4	-4.343	-4.2864
14.25	299.369	1650.63	-4.373	-4.2958
14.75	301.983	1648.02	-4.523	-4.2942
15.25	304.458	1645.54	-4.343	-4.3016
15.75	306.808	1643.19	-4.133	-4.303
16.25	309.05	1640.95	-4.043	-4.3294
16.75	311.197	1638.8	-4.073	-4.3421
17.25	313.265	1636.73	-3.963	-4.3566
17.75	315.27	1634.73	-3.843	-4.3721
18.25	317.228	1632.77	-4.243	-4.393
18.75	319.152	1630.85	-4.593	-4.4355
19.25	321.059	1628.94	-4.863	-4.4713
19.75	322.964	1627.04	-4.753	-4.4868
20.25	324.882	1625.12	-4.593	-4.4936
20.75	326.829	1623.17	-4.723	-4.4929
21.25	328.819	1621.18	-4.763	-4.4921
21.75	330.868	1619.13	-4.573	-4.4977
22.25	332.991	1617.01	-4.483	-4.4941
22.75	335.204	1614.8	-4.533	-4.4859
23.25	337.522	1612.48	-4.413	-4.4719
23.75	339.96	1610.04	-4.443	-4.4587
24.25	342.538	1607.46	-4.633	-4.4391
24.75	345.606	1604.39	-4.493	-4.4222
25.25	348.89	1601.11	-4.373	-4.37
25.75	351.689	1598.31	-4.283	-4.3613
26.25	353.304	1596.7	-4.313	-4.3581
26.75	534.337	1415.66	-4.32	-4.3117
27.25	536.459	1413.54	-4.97	-4.3127
27.75	538.588	1411.41	-4.56	-4.3107
28.25	540.724	1409.28	-4.44	-4.3073
28.75	542.866	1407.13	-4.51	-4.2872
29.25	545.015	1404.98	-3.44	-3.6959
29.75	547.171	1402.83	-3.55	-3.6753
30.25	549.333	1400.67	-3.7	-3.6304
30.75	551.501	1398.5	-3.67	-3.5955
31.25	553.676	1396.32	-3.34	-3.5568
31.75	555.856	1394.14	-3.2	-3.5628
32.25	558.043	1391.96	-3.32	-3.6221
32.75	560.235	1389.77	-3.58	-3.695
33.25	562.433	1387.57	-3.94	-3.9868
33.75	564.636	1385.36	-4.28	-4.0796
34.25	566.845	1383.15	-4.19	-4.0863
34.75	569.059	1380.94	-4.07	-4.087
35.25	571.279	1378.72	-4.09	-4.0876
35.75	573.503	1376.5	-4.12	-4.083
36.25	575.733	1374.27	-4.03	-4.0793
36.75	577.968	1372.03	-4.1	-4.0735
37.25	580.207	1369.79	-4	-4.0651
37.75	582.451	1367.55	-4.07	-4.0618
38.25	584.699	1365.3	-4.16	-4.065
38.75	586.952	1363.05	-3.82	-4.0663
39.25	589.21	1360.79	-3.96	-4.0858
39.75	591.471	1358.53	-4.29	-4.1077
40.25	593.737	1356.26	-4.06	-4.1252
40.75	596.006	1353.99	-4.27	-4.1293
41.25	598.28	1351.72	-4.25	-4.1405
41.75	600.557	1349.44	-4.01	-4.1192
42.25	602.838	1347.16	-3.87	-4.094
42.75	605.122	1344.88	-3.81	-4.0696
43.25	607.409	1342.59	-4.28	-4.089
43.75	609.701	1340.3	-4.31	-4.0852
44.25	611.995	1338.01	-4.18	-4.0905
44.75	614.292	1335.71	-3.98	-4.0773
45.25	616.592	1333.41	-4.12	-4.069
45.75	618.895	1331.11	-3.87	-4.0605
46.25	621.201	1328.8	-3.75	-4.0601
46.75	623.509	1326.49	-4.22	-4.0651
47.25	625.82	1324.18	-4.07	-4.0816
47.75	628.136	1321.86	-4.59	-4.0951
48.25	630.46	1319.54	-3.92	-4.0925
48.75	632.79	1317.21	-3.98	-4.089
49.25	635.128	1314.87	-4.1	-4.0821
49.75	637.473	1312.53	-4.15	-4.0821
50.25	639.825	1310.17	-4.04	-4.0894
50.75	642.184	1307.82	-4.07	-4.09
51.25	644.549	1305.45	-4.09	-4.09
51.75	646.921	1303.08	-4.09	-4.09
52.25	649.299	1300.7	-4.18	-4.09
52.75	651.684	1298.32	-4.29	-4.0896
53.25	654.075	1295.93	-4.01	-4.0478
53.75	656.472	1293.53	-3.77	-3.9999
54.25	658.875	1291.13	-3.54	-3.9898
54.75	661.283	1288.72	-4.06	-3.9882
55.25	663.697	1286.3	-3.98	-3.9909
55.75	666.117	1283.88	-4.01	-3.9939
56.25	668.543	1281.46	-3.98	-4.0017
56.75	670.974	1279.03	-3.95	-4.0191
57.25	673.41	1276.59	-4.41	-4.336
57.75	675.851	1274.15	-4.33	-4.3789
58.25	678.297	1271.7	-4.5	-4.451
58.75	680.748	1269.25	-4.7	-4.5609
59.25	683.203	1266.8	-4.8	-4.6007
59.75	685.664	1264.34	-4.88	-4.5668
60.25	688.129	1261.87	-4.56	-4.4385
60.75	690.598	1259.4	-4.18	-4.2585
61.25	693.072	1256.93	-4.27	-4.2233
61.75	695.549	1254.45	-4.03	-4.1926
62.25	698.031	1251.97	-3.9	-4.1362
62.75	700.517	1249.48	-3.62	-4.1027
63.25	703.006	1246.99	-4.3	-4.0944
63.75	705.5	1244.5	-4.22	-4.0918
64.25	707.996	1242	-4.38	-4.0941
64.75	710.496	1239.5	-3.99	-4.0869
65.25	713	1237	-4.13	-4.0829
65.75	715.507	1234.49	-3.88	-4.0773
66.25	718.017	1231.98	-3.75	-4.0696
66.75	720.529	1229.47	-4	-4.0669
67.25	723.045	1226.95	-4.27	-4.0837
67.75	725.563	1224.44	-4.4	-4.0855
68.25	728.084	1221.92	-4.2	-4.0923
68.75	730.608	1219.39	-3.93	-4.0969
69.25	733.134	1216.87	-3.99	-4.0963
69.75	735.662	1214.34	-4.11	-4.097
70.25	738.192	1211.81	-4.2	-4.0974
70.75	740.724	1209.28	-4.05	-4.0942
71.25	743.259	1206.74	-4.09	-4.0942
71.75	745.794	1204.21	-4.1	-4.0962
72.25	748.332	1201.67	-4.11	-4.0949
72.75	750.871	1199.13	-4.21	-4.0941
73.25	753.412	1196.59	-4.19	-4.0944
73.75	755.954	1194.05	-4.02	-4.0979
74.25	758.497	1191.5	-3.77	-4.0992
74.75	761.041	1188.96	-3.85	-4.0987
75.25	763.586	1186.41	-4.06	-4.1004
75.75	766.132	1183.87	-3.99	-4.1033
76.25	768.678	1181.32	-4.02	-4.1071
76.75	771.226	1178.77	-3.99	-4.1295
77.25	773.773	1176.23	-3.66	-4.1472
77.75	776.321	1173.68	-4.42	-4.1701
78.25	778.87	1171.13	-4.34	-4.1836
78.75	781.418	1168.58	-4.51	-4.1989
79.25	783.966	1166.03	-4.71	-4.2329
79.75	786.514	1163.49	-4.31	-4.258
80.25	789.062	1160.94	-4.14	-4.274
80.75	791.61	1158.39	-4.15	-4.3023
81.25	794.157	1155.84	-4.33	-4.3133
81.75	796.704	1153.3	-4.17	-4.3172
82.25	799.249	1150.75	-4.31	-4.3139
82.75	801.794	1148.21	-4.35	-4.3223
83.25	804.338	1145.66	-4.33	-4.324
83.75	806.881	1143.12	-4.42	-4.3255
84.25	809.423	1140.58	-4.39	-4.3223
84.75	811.963	1138.04	-4.34	-4.3302
85.25	814.502	1135.5	-4.51	-4.3344
85.75	817.04	1132.96	-4.36	-4.3345
86.25	819.575	1130.42	-4.59	-4.3375
86.75	822.109	1127.89	-4.56	-4.3408
87.25	824.641	1125.36	-4.6	-4.3335
87.75	827.171	1122.83	-4.5	-4.3337
88.25	829.699	1120.3	-4.39	-4.3254
88.75	832.225	1117.78	-4.34	-4.3206
89.25	834.748	1115.25	-4.38	-4.2986
89.75	837.269	1112.73	-4.34	-4.2785
90.25	839.787	1110.21	-3.86	-4.2148
90.75	842.302	1107.7	-4.07	-4.1796
91.25	844.814	1105.19	-3.63	-4.1467
91.75	847.324	1102.68	-3.67	-4.0633
92.25	849.83	1100.17	-3.71	-4.0189
92.75	852.333	1097.67	-3.69	-3.9595
93.25	854.833	1095.17	-3.57	-3.893
93.75	857.329	1092.67	-3.2	-3.8642
94.25	859.822	1090.18	-3.36	-3.7843
94.75	862.311	1087.69	-3.23	-3.714
95.25	864.796	1085.2	-3.22	-3.7079
95.75	867.277	1082.72	-3.62	-3.7047
96.25	869.755	1080.25	-3.64	-3.7023
96.75	872.228	1077.77	-3.72	-3.6957
97.25	874.696	1075.3	-3.7	-3.6919
97.75	877.161	1072.84	-3.64	-3.6904
98.25	879.62	1070.38	-3.55	-3.6824
98.75	882.076	1067.92	-3.69	-3.6799
99.25	884.526	1065.47	-3.54	-3.6785
99.75	886.971	1063.03	-3.64	-3.6721
100.25	889.412	1060.59	-3.63	-3.665
100.75	891.847	1058.15	-3.56	-3.6729
101.25	894.277	1055.72	-3.72	-3.6712
101.75	896.702	1053.3	-3.69	-3.6711
102.25	899.121	1050.88	-3.57	-3.6627
102.75	901.535	1048.47	-3.87	-3.6619
103.25	903.943	1046.06	-3.85	-3.6633
103.75	906.345	1043.66	-3.7	-3.6626
104.25	908.741	1041.26	-3.51	-3.6639
104.75	911.131	1038.87	-3.5	-3.6604
105.25	913.515	1036.49	-3.71	-3.655
105.75	915.892	1034.11	-4.05	-3.6568
106.25	918.263	1031.74	-4.09	-3.6615
106.75	920.628	1029.37	-4.07	-3.6559
107.25	922.986	1027.01	-3.77	-3.646
107.75	925.337	1024.66	-4.03	-3.6577
108.25	927.681	1022.32	-4.09	-3.6647
108.75	930.018	1019.98	-4.37	-3.6602

## Sheet: Supplementary Figure 6d
d13C data shown in Supplementary Figure 6.
Distance from stal top (mm)	yrs BP	yrs AD	d13C original (permil VPDB)	d13C median (permil VPDB)
0.25	20.798	1929.2	-4.88	-4.2146
0.75	36.1124	1913.89	-4.04	-4.0626
1.25	51.4589	1898.54	-4.03	-4.1103
1.75	66.7824	1883.22	-4.22	-4.219
2.25	82.0274	1867.97	-4.72	-4.3466
2.75	97.1386	1852.86	-4.08	-4.1803
3.25	112.061	1837.94	-4.08	-4.1388
3.75	126.738	1823.26	-4.34	-4.1894
4.25	141.115	1808.88	-4.11	-4.1847
4.75	155.137	1794.86	-4.2	-4.1755
5.25	168.748	1781.25	-4.25	-4.1419
5.75	181.893	1768.11	-3.81	-3.8291
6.25	194.517	1755.48	-3.67	-3.7644
6.75	206.564	1743.44	-3.7	-3.7289
7.25	217.978	1732.02	-3.84	-3.6984
7.75	228.705	1721.3	-3.76	-3.6853
8.25	238.689	1711.31	-3.58	-3.5957
8.75	247.874	1702.13	-3.3	-3.334
9.25	256.206	1693.79	-2.98	-3.0271
9.75	263.628	1686.37	-3.02	-2.9927
10.25	270.086	1679.91	-2.89	-2.9236
10.75	275.524	1674.48	-2.72	-2.7781
11.25	279.892	1670.11	-2.46	-2.6882
11.75	283.666	1666.33	-2.22	-2.6094
12.25	287.208	1662.79	-2.58	-2.5959
12.75	290.534	1659.47	-2.61	-2.5894
13.25	293.66	1656.34	-2.49	-2.5883
13.75	296.6	1653.4	-2.08	-2.5752
14.25	299.369	1650.63	-2.38	-2.5512
14.75	301.983	1648.02	-2.74	-2.5415
15.25	304.458	1645.54	-2.66	-2.554
15.75	306.808	1643.19	-2.13	-2.5825
16.25	309.05	1640.95	-1.9	-2.5896
16.75	311.197	1638.8	-1.99	-2.6046
17.25	313.265	1636.73	-2.42	-2.633
17.75	315.27	1634.73	-2.44	-2.7038
18.25	317.228	1632.77	-2.47	-2.8012
18.75	319.152	1630.85	-3.04	-2.8299
19.25	321.059	1628.94	-3.6	-2.8843
19.75	322.964	1627.04	-3.33	-2.9296
20.25	324.882	1625.12	-3.06	-2.9726
20.75	326.829	1623.17	-3.02	-2.9975
21.25	328.819	1621.18	-3.16	-3.0236
21.75	330.868	1619.13	-2.86	-3.0484
22.25	332.991	1617.01	-2.8	-3.0782
22.75	335.204	1614.8	-2.95	-3.1417
23.25	337.522	1612.48	-3	-3.2688
23.75	339.96	1610.04	-3.36	-3.3861
24.25	342.538	1607.46	-3.52	-3.5265
24.75	345.606	1604.39	-3.68	-3.6704
25.25	348.89	1601.11	-3.91	-3.7122
25.75	351.689	1598.31	-3.9	-3.7218
26.25	353.304	1596.7	-3.7	-3.7273
26.6
26.75	534.337	1415.66	-5.53	-5.503
27.25	536.459	1413.54	-6.83	-5.4975
27.75	538.588	1411.41	-5.46	-5.4856
28.25	540.724	1409.28	-4.77	-5.282
28.75	542.866	1407.13	-5.79	-5.1784
29.25	545.015	1404.98	-3.78	-5.0972
29.75	547.171	1402.83	-4.47	-4.9914
30.25	549.333	1400.67	-5.13	-4.9113
30.75	551.501	1398.5	-5.25	-4.8894
31.25	553.676	1396.32	-4.8	-4.8685
31.75	555.856	1394.14	-4.13	-4.8762
32.25	558.043	1391.96	-4.54	-4.8924
32.75	560.235	1389.77	-4.87	-4.9214
33.25	562.433	1387.57	-4.94	-5.094
33.75	564.636	1385.36	-5.43	-5.2998
34.25	566.845	1383.15	-5.5	-5.4171
34.75	569.059	1380.94	-5.25	-5.4718
35.25	571.279	1378.72	-5.71	-5.6856
35.75	573.503	1376.5	-6.09	-5.87
36.25	575.733	1374.27	-5.82	-5.9374
36.75	577.968	1372.03	-5.99	-5.9837
37.25	580.207	1369.79	-6.27	-6.0391
37.75	582.451	1367.55	-6.58	-6.0994
38.25	584.699	1365.3	-6.37	-6.1124
38.75	586.952	1363.05	-5.53	-6.1294
39.25	589.21	1360.79	-5.41	-6.1189
39.75	591.471	1358.53	-6.41	-6.1532
40.25	593.737	1356.26	-5.94	-6.1878
40.75	596.006	1353.99	-6.41	-6.2578
41.25	598.28	1351.72	-6.5	-6.2918
41.75	600.557	1349.44	-6.53	-6.3621
42.25	602.838	1347.16	-5.92	-6.4203
42.75	605.122	1344.88	-5.86	-6.4592
43.25	607.409	1342.59	-6.54	-6.5071
43.75	609.701	1340.3	-6.93	-6.5557
44.25	611.995	1338.01	-6.59	-6.5813
44.75	614.292	1335.71	-6.53	-6.5891
45.25	616.592	1333.41	-7.21	-6.5828
45.75	618.895	1331.11	-6.4	-6.5785
46.25	621.201	1328.8	-6.11	-6.5566
46.75	623.509	1326.49	-6.76	-6.5306
47.25	625.82	1324.18	-6.11	-6.4973
47.75	628.136	1321.86	-7.55	-6.4579
48.25	630.46	1319.54	-6.5	-6.4523
48.75	632.79	1317.21	-6.21	-6.4503
49.25	635.128	1314.87	-6.07	-6.4111
49.75	637.473	1312.53	-6.59	-6.4185
50.25	639.825	1310.17	-6.65	-6.426
50.75	642.184	1307.82	-6.45	-6.4253
51.25	644.549	1305.45	-6.08	-6.4183
51.75	646.921	1303.08	-6.27	-6.4321
52.25	649.299	1300.7	-6.46	-6.4599
52.75	651.684	1298.32	-7.11	-6.5482
53.25	654.075	1295.93	-6.69	-6.5951
53.75	656.472	1293.53	-6.4	-6.641
54.25	658.875	1291.13	-6.27	-6.7515
54.75	661.283	1288.72	-7.7	-6.8553
55.25	663.697	1286.3	-7.08	-6.9246
55.75	666.117	1283.88	-7.02	-6.8666
56.25	668.543	1281.46	-6.65	-6.8103
56.75	670.974	1279.03	-6.18	-6.7735
57.25	673.41	1276.59	-7.15	-6.7696
57.75	675.851	1274.15	-6.78	-6.78
58.25	678.297	1271.7	-6.62	-6.7707
58.75	680.748	1269.25	-6.8	-6.7534
59.25	683.203	1266.8	-6.8	-6.7426
59.75	685.664	1264.34	-6.88	-6.7092
60.25	688.129	1261.87	-6.55	-6.596
60.75	690.598	1259.4	-6.49	-6.5316
61.25	693.072	1256.93	-6.5	-6.5056
61.75	695.549	1254.45	-6.59	-6.4977
62.25	698.031	1251.97	-5.93	-6.4926
62.75	700.517	1249.48	-5.89	-6.3802
63.25	703.006	1246.99	-6.25	-6.3434
63.75	705.5	1244.5	-6.63	-6.3526
64.25	707.996	1242	-6.6	-6.3545
64.75	710.496	1239.5	-6.53	-6.3816
65.25	713	1237	-6.02	-6.3599
65.75	715.507	1234.49	-6.41	-6.3721
66.25	718.017	1231.98	-6.11	-6.3676
66.75	720.529	1229.47	-6.33	-6.367
67.25	723.045	1226.95	-6.56	-6.3913
67.75	725.563	1224.44	-6.11	-6.3988
68.25	728.084	1221.92	-7.26	-6.4096
68.75	730.608	1219.39	-6.51	-6.4302
69.25	733.134	1216.87	-6.22	-6.4419
69.75	735.662	1214.34	-6.88	-6.4434
70.25	738.192	1211.81	-6.59	-6.4556
70.75	740.724	1209.28	-6.35	-6.4551
71.25	743.259	1206.74	-6.46	-6.4487
71.75	745.794	1204.21	-6.04	-6.4572
72.25	748.332	1201.67	-6.28	-6.4634
72.75	750.871	1199.13	-6.46	-6.482
73.25	753.412	1196.59	-6.81	-6.5075
73.75	755.954	1194.05	-6.69	-6.5325
74.25	758.497	1191.5	-6.41	-6.5912
74.75	761.041	1188.96	-6.27	-6.6414
75.25	763.586	1186.41	-6.21	-6.6589
75.75	766.132	1183.87	-7.02	-6.7081
76.25	768.678	1181.32	-7.53	-6.7464
76.75	771.226	1178.77	-6.65	-6.7643
77.25	773.773	1176.23	-6.19	-6.8069
77.75	776.321	1173.68	-7.01	-6.8473
78.25	778.87	1171.13	-6.79	-6.9027
78.75	781.418	1168.58	-6.62	-6.9621
79.25	783.966	1166.03	-6.8	-6.9811
79.75	786.514	1163.49	-6.91	-6.9984
80.25	789.062	1160.94	-7.15	-7.059
80.75	791.61	1158.39	-7.1	-7.1155
81.25	794.157	1155.84	-7.31	-7.1264
81.75	796.704	1153.3	-6.82	-7.1442
82.25	799.249	1150.75	-7.42	-7.1842
82.75	801.794	1148.21	-7.48	-7.1854
83.25	804.338	1145.66	-7.51	-7.2288
83.75	806.881	1143.12	-7.48	-7.2472
84.25	809.423	1140.58	-7.18	-7.2597
84.75	811.963	1138.04	-7.59	-7.288
85.25	814.502	1135.5	-7.5	-7.3125
85.75	817.04	1132.96	-7.15	-7.3551
86.25	819.575	1130.42	-7.65	-7.3893
86.75	822.109	1127.89	-7.73	-7.3965
87.25	824.641	1125.36	-7.61	-7.3984
87.75	827.171	1122.83	-7.46	-7.4152
88.25	829.699	1120.3	-7.61	-7.4395
88.75	832.225	1117.78	-7.56	-7.4432
89.25	834.748	1115.25	-7.44	-7.4413
89.75	837.269	1112.73	-7.46	-7.4463
90.25	839.787	1110.21	-6.87	-7.4523
90.75	842.302	1107.7	-7.5	-7.4482
91.25	844.814	1105.19	-6.06	-7.4542
91.75	847.324	1102.68	-6.13	-7.4591
92.25	849.83	1100.17	-6.66	-7.4583
92.75	852.333	1097.67	-7.3	-7.4609
93.25	854.833	1095.17	-7.11	-7.4596
93.75	857.329	1092.67	-6.29	-7.4657
94.25	859.822	1090.18	-6.78	-7.46
94.75	862.311	1087.69	-6.55	-7.4594
95.25	864.796	1085.2	-6.25	-7.4547
95.75	867.277	1082.72	-6.81	-7.4583
96.25	869.755	1080.25	-7.35	-7.47
96.75	872.228	1077.77	-7.56	-7.4746
97.25	874.696	1075.3	-7.72	-7.4778
97.75	877.161	1072.84	-7.47	-7.4705
98.25	879.62	1070.38	-7.31	-7.4597
98.75	882.076	1067.92	-7.72	-7.4699
99.25	884.526	1065.47	-7.48	-7.4867
99.75	886.971	1063.03	-7.9	-7.4924
100.25	889.412	1060.59	-7.8	-7.4877
100.75	891.847	1058.15	-7.83	-7.4872
101.25	894.277	1055.72	-7.74	-7.5148
101.75	896.702	1053.3	-7.79	-7.5182
102.25	899.121	1050.88	-7.59	-7.4987
102.75	901.535	1048.47	-8.24	-7.5374
103.25	903.943	1046.06	-8.3	-7.5663
103.75	906.345	1043.66	-8.25	-7.5769
104.25	908.741	1041.26	-7.75	-7.5914
104.75	911.131	1038.87	-7.84	-7.6022
105.25	913.515	1036.49	-8.03	-7.6129
105.75	915.892	1034.11	-8.28	-7.6491
106.25	918.263	1031.74	-8.34	-7.6393
106.75	920.628	1029.37	-7.95	-7.6792
107.25	922.986	1027.01	-7.66	-7.6778
107.75	925.337	1024.66	-8.7	-7.7104
108.25	927.681	1022.32	-7.98	-7.7448
108.75	930.018	1019.98	-8.48	-7.7434

## Sheet: Supplementary Figure 8a
MWI1 core depth (cm), age (AD/BC OxCal), d18O of P coronatus (per mil VPDB) and abundance of A. bacarril (cm-3)
Depth (cm)	Age (AD/BC Oxcal)	d18O P. coronatus (permil VPDB)	A. becarrii (cm-3)
0	2001		4
1	1995	1.17	3
2	1988	1.95	3
3	1982	0.12	1
4	1975	1.47	1
5	1969	1.11	1
6	1963	0.97	0
7	1956	0.69	1
8	1950	1.02	0
9	1943	1.21	4
10	1937	1.11	2
11	1930	-1.37	4
12	1924	-1.48	7
13	1918	0.38	4
14	1911	0.68	26
15	1905	0.13	49
16	1898	1.22	41
17	1892	1.34	26
18	1885	2.48	58
19	1879	5.05	24
20	1873	0.5	114
21	1866	-0.21	140
22	1860	1.6	128
23	1853	0.35	119
24	1847	-0.23	130
25	1841	-0.23	108
26	1834	2.52	105
27	1828	1.96	74
28	1821	1.47	102
29	1815	0.02	122
30	1809	1.75	71
31	1802	0.76	74
32	1796	1.09	38
33	1789	1.4	67
34	1783	-1.23	97
35	1777	1.92	11
36	1770	0.87	24
37	1764	1.86	20
38	1757	1.02	75
39	1751	3.3	79
40	1745	0.75	109
41	1738	3.78	179
42	1732	1.41	52
43	1725	1.17	53
44	1719	1.59	56
45	1712	0.77	6
46	1706	1.52	72
47	1700	2.36	178
48	1693	1.71	205
49	1687	1.15	103
50	1680	0.85	81
51	1674	0.59	81
52	1668	1.39	98
53	1661	0.42	96
54	1654	0.48	108
55	1647	3.64	84
56	1640	3.82	75
57	1632		100
58	1625	2.92	148
59	1618	3	109
60	1611	2.57	76
61	1604	0.45	76
62	1597	0.87	186
63	1589	1.98	124
64	1582	-0.9	116
65	1575	0.38	199
66	1568	0.88	81
67	1561	2.98	61
68	1553	1.87	102
69	1546	3.28	68
70	1539	2.67	106
71	1531	-0.04	114
72	1522	1.82	66
73	1514	0.85	64
74	1505	1.4	53
75	1497	1.35	113
76	1489	2.45	58
77	1480	0.89	73
78	1472	2.96	199
79	1466	0.96	78
80	1461	1.98	137
81	1456		76
82	1451	-0.58	246
83	1446	0.33	260
84	1440	1.1	124
85	1435	0.42	96
86	1430	-0.96	50
87	1425	1.33	7
88	1420	-1.13	13
89	1414	-0.3	17
90	1409	0.02	15
91	1402	-0.85	3
92	1395	-0.54	9
93	1389	-0.99	3
94	1382	-0.38	5
95	1375	-0.76	2
96	1368	-0.2	4
97	1361	-0.92	1

[truncated: 1 more sheets: Supplementary Figure 8b]
